# Supplementary material for: Glucocorticoid receptor controls atopic dermatitis inflammation via functional interactions with P63 and autocrine signaling in epidermal keratinocytes
Source: Cell Death Dis. 2024 Jul 28;15(7):535. doi: 10.1038/s41419-024-06926-w (PMC11284228; doi:10.1038/s41419-024-06926-w)
Supplement: Supplementary file 2 — Table S1 [file 41419_2024_6926_MOESM2_ESM.xlsx]

## Sheet: ALL GR interactors
					SpC								% SpC
Oficial Gene Symbol	T: Accession	T: Description	T: #Peptides	T: #Unique	Veh1	Veh2	Veh3	Dex1	Dex2	Dex3	Veh	Dex	%Veh1	%Veh2	%Veh3	%Dex1	%Dex2	%Dex3	Veh	Dex	Ratio Dex/Veh	TTest Dex/Veh
Ep300	B2RWS6	Histone acetyltransferase p300 OS=Mus musculus OX=10090 GN=Ep300 PE=1 SV=2	14	8	0	0	0	6	5	14	0	8.33333	0	0	0	0.110335	0.131718	0.224827	0	0.155627	25	0.0114405
Esrra	O08580	Steroid hormone receptor ERR1 OS=Mus musculus OX=10090 GN=Esrra PE=1 SV=4	4	4	0	0	0	2	4	7	0	4.33333	0	0	0	0.0367782	0.105374	0.112414	0	0.0848553	25	0.024507
Ncoa3	O09000	Nuclear receptor coactivator 3 OS=Mus musculus OX=10090 GN=Ncoa3 PE=1 SV=2	7	7	0	0	0	3	1	3	0	2.33333	0	0	0	0.0551673	0.0263435	0.0481773	0	0.0432294	25	0.0075977
Bnc1	O35914	Zinc finger protein basonuclin-1 OS=Mus musculus OX=10090 GN=Bnc1 PE=1 SV=1	3	3	0	0	0	2	2	4	0	2.66667	0	0	0	0.0367782	0.052687	0.0642364	0	0.0512339	25	0.0029969
Ctbp1	O88712	C-terminal-binding protein 1 OS=Mus musculus OX=10090 GN=Ctbp1 PE=1 SV=2	5	4	0	0	0	1	4	4	0	3	0	0	0	0.0183891	0.105374	0.0642364	0	0.0626665	25	0.0671659
Pias1	O88907	E3 SUMO-protein ligase PIAS1 OS=Mus musculus OX=10090 GN=Pias1 PE=1 SV=2	1	1	0	0	0	1	3	1	0	1.66667	0	0	0	0.0183891	0.0790306	0.0160591	0	0.0378263	25	0.140401
Junb	P09450	Transcription factor jun-B OS=Mus musculus OX=10090 GN=Junb PE=1 SV=1	5	5	0	0	0	1	2	3	0	2	0	0	0	0.0183891	0.052687	0.0481773	0	0.0397511	25	0.0209393
Parp1	P11103	Poly [ADP-ribose] polymerase 1 OS=Mus musculus OX=10090 GN=Parp1 PE=1 SV=3	8	8	0	0	0	2	1	4	0	2.33333	0	0	0	0.0367782	0.0263435	0.0642364	0	0.0424527	25	0.0198324
Rxra	P28700	Retinoic acid receptor RXR-alpha OS=Mus musculus OX=10090 GN=Rxra PE=1 SV=1	3	3	0	0	0	1	4	4	0	3	0	0	0	0.0183891	0.105374	0.0642364	0	0.0626665	25	0.0671659
Crebbp	P45481	Histone lysine acetyltransferase CREBBP OS=Mus musculus OX=10090 GN=Crebbp PE=1 SV=3	14	8	0	0	0	6	6	11	0	7.66667	0	0	0	0.110335	0.158061	0.17665	0	0.148349	25	0.00168125
Ctbp2	P56546	C-terminal-binding protein 2 OS=Mus musculus OX=10090 GN=Ctbp2 PE=1 SV=2	5	4	0	0	0	3	5	3	0	3.66667	0	0	0	0.0551673	0.131718	0.0481773	0	0.0783541	25	0.0428885
Ldb1	P70662	LIM domain-binding protein 1 OS=Mus musculus OX=10090 GN=Ldb1 PE=1 SV=2	3	3	0	0	0	1	1	3	0	1.66667	0	0	0	0.0183891	0.0263435	0.0481773	0	0.03097	25	0.0254006
Yes1	Q04736	Tyrosine-protein kinase Yes OS=Mus musculus OX=10090 GN=Yes1 PE=1 SV=3	2	0	0	0	0	1	1	1	0	1	0	0	0	0.0183891	0.0263435	0.0160591	0	0.0202639	25	0.0028756
Tle3	Q08122	Transducin-like enhancer protein 3 OS=Mus musculus OX=10090 GN=Tle3 PE=1 SV=3	4	4	0	0	0	4	2	8	0	4.66667	0	0	0	0.0735565	0.052687	0.128473	0	0.0849054	25	0.0198324
Rnf40	Q3U319	E3 ubiquitin-protein ligase BRE1B OS=Mus musculus OX=10090 GN=Rnf40 PE=1 SV=2	4	3	0	0	0	1	1	3	0	1.66667	0	0	0	0.0183891	0.0263435	0.0481773	0	0.03097	25	0.0254006
Nr2c1	Q505F1	Nuclear receptor subfamily 2 group C member 1 OS=Mus musculus OX=10090 GN=Nr2c1 PE=1 SV=3	3	3	0	0	0	1	2	2	0	1.66667	0	0	0	0.0183891	0.052687	0.0321182	0	0.0343981	25	0.0260207
Rnf20	Q5DTM8	E3 ubiquitin-protein ligase BRE1A OS=Mus musculus OX=10090 GN=Rnf20 PE=1 SV=2	3	2	0	0	0	1	1	2	0	1.33333	0	0	0	0.0183891	0.0263435	0.0321182	0	0.0256169	25	0.0029969
Klf4	Q60793	Krueppel-like factor 4 OS=Mus musculus OX=10090 GN=Klf4 PE=1 SV=3	2	1	0	0	0	3	2	2	0	2.33333	0	0	0	0.0551673	0.052687	0.0321182	0	0.0466575	25	0.0030837
Ncoa2	Q61026	Nuclear receptor coactivator 2 OS=Mus musculus OX=10090 GN=Ncoa2 PE=1 SV=3	14	14	0	0	0	13	10	22	0	15	0	0	0	0.239058	0.263435	0.3533	0	0.285265	25	0.00119845
Cbx5	Q61686	Chromobox protein homolog 5 OS=Mus musculus OX=10090 GN=Cbx5 PE=1 SV=1	3	3	0	0	0	6	3	6	0	5	0	0	0	0.110335	0.0790306	0.0963546	0	0.0952399	25	0.000461842
Smchd1	Q6P5D8	Structural maintenance of chromosomes flexible hinge domain-containing protein 1 OS=Mus musculus OX=10090 GN=Smchd1 PE=1 SV=2	4	4	0	0	0	1	1	2	0	1.33333	0	0	0	0.0183891	0.0263435	0.0321182	0	0.0256169	25	0.0029969
Ahdc1	Q6PAL7	AT-hook DNA-binding motif-containing protein 1 OS=Mus musculus OX=10090 GN=Ahdc1 PE=1 SV=1	9	9	0	0	0	10	5	10	0	8.33333	0	0	0	0.183891	0.131718	0.160591	0	0.158733	25	0.000461842
Med16	Q6PGF3	Mediator of RNA polymerase II transcription subunit 16 OS=Mus musculus OX=10090 GN=Med16 PE=2 SV=2	7	7	0	0	0	3	7	7	0	5.66667	0	0	0	0.0551673	0.184405	0.112414	0	0.117329	25	0.0349117
Med23	Q80YQ2	Mediator of RNA polymerase II transcription subunit 23 OS=Mus musculus OX=10090 GN=Med23 PE=1 SV=2	13	13	0	0	0	11	6	9	0	8.66667	0	0	0	0.20228	0.158061	0.144532	0	0.168291	25	0.000644747
Mbnl2	Q8C181	Muscleblind-like protein 2 OS=Mus musculus OX=10090 GN=Mbnl2 PE=2 SV=2	3	3	0	0	0	4	1	7	0	4	0	0	0	0.0735565	0.0263435	0.112414	0	0.0707712	25	0.0466832
Nrip1	Q8CBD1	Nuclear receptor-interacting protein 1 OS=Mus musculus OX=10090 GN=Nrip1 PE=1 SV=1	9	9	0	0	0	5	5	7	0	5.66667	0	0	0	0.0919456	0.131718	0.112414	0	0.112026	25	0.000618379
Gatad2a	Q8CHY6	Transcriptional repressor p66 alpha OS=Mus musculus OX=10090 GN=Gatad2a PE=1 SV=2	3	3	0	0	0	3	1	3	0	2.33333	0	0	0	0.0551673	0.0263435	0.0481773	0	0.0432294	25	0.0075977
Paf1	Q8K2T8	RNA polymerase II-associated factor 1 homolog OS=Mus musculus OX=10090 GN=Paf1 PE=1 SV=1	1	1	0	0	0	1	1	1	0	1	0	0	0	0.0183891	0.0263435	0.0160591	0	0.0202639	25	0.0028756
Ppp1r8	Q8R3G1	Nuclear inhibitor of protein phosphatase 1 OS=Mus musculus OX=10090 GN=Ppp1r8 PE=1 SV=1	2	2	0	0	0	1	1	2	0	1.33333	0	0	0	0.0183891	0.0263435	0.0321182	0	0.0256169	25	0.0029969
Irf2bp1	Q8R3Y8	Interferon regulatory factor 2-binding protein 1 OS=Mus musculus OX=10090 GN=Irf2bp1 PE=1 SV=2	1	1	0	0	0	1	1	2	0	1.33333	0	0	0	0.0183891	0.0263435	0.0321182	0	0.0256169	25	0.0029969
Gatad2b	Q8VHR5	Transcriptional repressor p66-beta OS=Mus musculus OX=10090 GN=Gatad2b PE=1 SV=1	5	5	0	0	0	3	6	5	0	4.66667	0	0	0	0.0551673	0.158061	0.0802955	0	0.0978413	25	0.0342139
Taldo1	Q93092	Transaldolase OS=Mus musculus OX=10090 GN=Taldo1 PE=1 SV=2	1	1	0	0	0	1	1	1	0	1	0	0	0	0.0183891	0.0263435	0.0160591	0	0.0202639	25	0.0028756
Cdk9	Q99J95	Cyclin-dependent kinase 9 OS=Mus musculus OX=10090 GN=Cdk9 PE=1 SV=1	2	1	0	0	0	1	1	3	0	1.66667	0	0	0	0.0183891	0.0263435	0.0481773	0	0.03097	25	0.0254006
Med24	Q99K74	Mediator of RNA polymerase II transcription subunit 24 OS=Mus musculus OX=10090 GN=Med24 PE=1 SV=1	13	13	0	0	0	10	5	11	0	8.66667	0	0	0	0.183891	0.131718	0.17665	0	0.164086	25	0.000550179
Cstf3	Q99LI7	Cleavage stimulation factor subunit 3 OS=Mus musculus OX=10090 GN=Cstf3 PE=1 SV=1	1	1	0	0	0	1	1	2	0	1.33333	0	0	0	0.0183891	0.0263435	0.0321182	0	0.0256169	25	0.0029969
Mmtag2	Q99LX5	Multiple myeloma tumor-associated protein 2 homolog OS=Mus musculus OX=10090 GN=Mmtag2 PE=2 SV=1	2	2	0	0	0	1	1	1	0	1	0	0	0	0.0183891	0.0263435	0.0160591	0	0.0202639	25	0.0028756
Trim33	Q99PP7	E3 ubiquitin-protein ligase TRIM33 OS=Mus musculus OX=10090 GN=Trim33 PE=1 SV=2	10	9	0	0	0	7	4	10	0	7	0	0	0	0.128724	0.105374	0.160591	0	0.131563	25	0.00119327
Smc1a	Q9CU62	Structural maintenance of chromosomes protein 1A OS=Mus musculus OX=10090 GN=Smc1a PE=1 SV=4	5	5	0	0	0	1	1	3	0	1.66667	0	0	0	0.0183891	0.0263435	0.0481773	0	0.03097	25	0.0254006
Smc3	Q9CW03	Structural maintenance of chromosomes protein 3 OS=Mus musculus OX=10090 GN=Smc3 PE=1 SV=2	6	6	0	0	0	3	1	7	0	3.66667	0	0	0	0.0551673	0.0263435	0.112414	0	0.0646415	25	0.0629293
Ssu72	Q9CY97	RNA polymerase II subunit A C-terminal domain phosphatase SSU72 OS=Mus musculus OX=10090 GN=Ssu72 PE=1 SV=1	3	3	0	0	0	3	1	1	0	1.66667	0	0	0	0.0551673	0.0263435	0.0160591	0	0.0325233	25	0.0498882
Ppil3	Q9D6L8	Peptidyl-prolyl cis-trans isomerase-like 3 OS=Mus musculus OX=10090 GN=Ppil3 PE=1 SV=1	2	2	0	0	0	1	1	2	0	1.33333	0	0	0	0.0183891	0.0263435	0.0321182	0	0.0256169	25	0.0029969
Senp3	Q9EP97	Sentrin-specific protease 3 OS=Mus musculus OX=10090 GN=Senp3 PE=1 SV=1	5	5	0	0	0	2	2	2	0	2	0	0	0	0.0367782	0.052687	0.0321182	0	0.0405278	25	0.0028756
Tcf20	Q9EPQ8	Transcription factor 20 OS=Mus musculus OX=10090 GN=Tcf20 PE=1 SV=3	6	6	0	0	0	1	4	4	0	3	0	0	0	0.0183891	0.105374	0.0642364	0	0.0626665	25	0.0671659
Pes1	Q9EQ61	Pescadillo homolog OS=Mus musculus OX=10090 GN=Pes1 PE=1 SV=1	1	1	0	0	0	3	3	2	0	2.66667	0	0	0	0.0551673	0.0790306	0.0321182	0	0.0554387	25	0.0149323
Gtf2i	Q9ESZ8	General transcription factor II-I OS=Mus musculus OX=10090 GN=Gtf2i PE=1 SV=3	8	8	0	0	0	3	1	4	0	2.66667	0	0	0	0.0551673	0.0263435	0.0642364	0	0.0485824	25	0.0131282
Sae1	Q9R1T2	SUMO-activating enzyme subunit 1 OS=Mus musculus OX=10090 GN=Sae1 PE=1 SV=1	5	5	0	0	0	3	2	6	0	3.66667	0	0	0	0.0551673	0.052687	0.0963546	0	0.0680697	25	0.00860421
Ncor2	Q9WU42	Nuclear receptor corepressor 2 OS=Mus musculus OX=10090 GN=Ncor2 PE=1 SV=3	1	1	0	0	0	2	1	1	0	1.33333	0	0	0	0.0367782	0.0263435	0.0160591	0	0.0263936	25	0.0115754
Carm1	Q9WVG6	Histone-arginine methyltransferase CARM1 OS=Mus musculus OX=10090 GN=Carm1 PE=1 SV=2	4	4	0	0	0	1	1	2	0	1.33333	0	0	0	0.0183891	0.0263435	0.0321182	0	0.0256169	25	0.0029969
Klf5	Q9Z0Z7	Krueppel-like factor 5 OS=Mus musculus OX=10090 GN=Klf5 PE=1 SV=2	7	6	0	0	0	8	7	10	0	8.33333	0	0	0	0.147113	0.184405	0.160591	0	0.164036	25	0.000113699
Numa1	E9Q7G0	Nuclear mitotic apparatus protein 1 OS=Mus musculus OX=10090 GN=Numa1 PE=1 SV=1	8	8	0	0	0	0	3	3	0	2	0	0	0	0	0.0790306	0.0481773	0	0.0424026	25	0.138968
Hmgb3	O54879	High mobility group protein B3 OS=Mus musculus OX=10090 GN=Hmgb3 PE=1 SV=3	1	1	0	0	0	1	0	1	0	0.666667	0	0	0	0.0183891	0	0.0160591	0	0.0114827	25	0.117933
Stx7	O70439	Syntaxin-7 OS=Mus musculus OX=10090 GN=Stx7 PE=1 SV=3	1	1	0	0	0	1	0	1	0	0.666667	0	0	0	0.0183891	0	0.0160591	0	0.0114827	25	0.117933
Ifi204	P0DOV2	Interferon-activable protein 204 OS=Mus musculus OX=10090 GN=Ifi204 PE=1 SV=1	2	2	0	0	0	1	0	2	0	1	0	0	0	0.0183891	0	0.0321182	0	0.0168358	25	0.144635
Celf1	P28659	CUGBP Elav-like family member 1 OS=Mus musculus OX=10090 GN=Celf1 PE=1 SV=2	1	1	0	0	0	1	0	1	0	0.666667	0	0	0	0.0183891	0	0.0160591	0	0.0114827	25	0.117933
Ccnd2	P30280	G1/S-specific cyclin-D2 OS=Mus musculus OX=10090 GN=Ccnd2 PE=1 SV=1	1	1	0	0	0	0	1	2	0	1	0	0	0	0	0.0263435	0.0321182	0	0.0194872	25	0.119983
Cdk4	P30285	Cyclin-dependent kinase 4 OS=Mus musculus OX=10090 GN=Cdk4 PE=1 SV=1	4	3	0	0	0	0	1	2	0	1	0	0	0	0	0.0263435	0.0321182	0	0.0194872	25	0.119983
Tfap2a	P34056	Transcription factor AP-2-alpha OS=Mus musculus OX=10090 GN=Tfap2a PE=1 SV=2	1	1	0	0	0	1	0	1	0	0.666667	0	0	0	0.0183891	0	0.0160591	0	0.0114827	25	0.117933
Nr2f2	P43135	COUP transcription factor 2 OS=Mus musculus OX=10090 GN=Nr2f2 PE=1 SV=2	3	3	0	0	0	1	0	4	0	1.66667	0	0	0	0.0183891	0	0.0642364	0	0.0275418	25	0.222761
Akr1b8	P45377	Aldose reductase-related protein 2 OS=Mus musculus OX=10090 GN=Akr1b8 PE=1 SV=2	5	4	0	0	0	2	0	2	0	1.33333	0	0	0	0.0367782	0	0.0321182	0	0.0229655	25	0.117933
Crkl	P47941	Crk-like protein OS=Mus musculus OX=10090 GN=Crkl PE=1 SV=2	1	1	0	0	0	1	0	1	0	0.666667	0	0	0	0.0183891	0	0.0160591	0	0.0114827	25	0.117933
Hdgf	P51859	Hepatoma-derived growth factor OS=Mus musculus OX=10090 GN=Hdgf PE=1 SV=2	2	2	0	0	0	0	1	2	0	1	0	0	0	0	0.0263435	0.0321182	0	0.0194872	25	0.119983
Psme3	P61290	Proteasome activator complex subunit 3 OS=Mus musculus OX=10090 GN=Psme3 PE=1 SV=1	2	2	0	0	0	2	0	5	0	2.33333	0	0	0	0.0367782	0	0.0802955	0	0.0390246	25	0.167935
Dcaf7	P61963	DDB1- and CUL4-associated factor 7 OS=Mus musculus OX=10090 GN=Dcaf7 PE=1 SV=1	3	3	0	0	0	3	0	3	0	2	0	0	0	0.0551673	0	0.0481773	0	0.0344482	25	0.117933
Psmb7	P70195	Proteasome subunit beta type-7 OS=Mus musculus OX=10090 GN=Psmb7 PE=1 SV=1	1	1	0	0	0	1	0	2	0	1	0	0	0	0.0183891	0	0.0321182	0	0.0168358	25	0.144635
Uba1	Q02053	Ubiquitin-like modifier-activating enzyme 1 OS=Mus musculus OX=10090 GN=Uba1 PE=1 SV=1	5	5	0	0	0	2	0	2	0	1.33333	0	0	0	0.0367782	0	0.0321182	0	0.0229655	25	0.117933
Ssrp1	Q08943	FACT complex subunit SSRP1 OS=Mus musculus OX=10090 GN=Ssrp1 PE=1 SV=2	3	3	0	0	0	2	0	3	0	1.66667	0	0	0	0.0367782	0	0.0481773	0	0.0283185	25	0.123228
Plbd2	Q3TCN2	Putative phospholipase B-like 2 OS=Mus musculus OX=10090 GN=Plbd2 PE=1 SV=2	1	1	0	0	0	0	1	2	0	1	0	0	0	0	0.0263435	0.0321182	0	0.0194872	25	0.119983
Krt26	Q3TRJ4	Keratin type I cytoskeletal 26 OS=Mus musculus OX=10090 GN=Krt26 PE=2 SV=1	1	1	0	0	0	1	1	0	0	0.666667	0	0	0	0.0183891	0.0263435	0	0	0.0149109	25	0.128539
Mthfd1l	Q3V3R1	Monofunctional C1-tetrahydrofolate synthase mitochondrial OS=Mus musculus OX=10090 GN=Mthfd1l PE=1 SV=2	3	3	0	0	0	1	0	2	0	1	0	0	0	0.0183891	0	0.0321182	0	0.0168358	25	0.144635
Papss1	Q60967	Bifunctional 3'-phosphoadenosine 5'-phosphosulfate synthase 1 OS=Mus musculus OX=10090 GN=Papss1 PE=1 SV=1	4	4	0	0	0	0	1	3	0	1.33333	0	0	0	0	0.0263435	0.0481773	0	0.0248403	25	0.149076
Dpysl3	Q62188	Dihydropyrimidinase-related protein 3 OS=Mus musculus OX=10090 GN=Dpysl3 PE=1 SV=1	1	1	0	0	0	1	0	1	0	0.666667	0	0	0	0.0183891	0	0.0160591	0	0.0114827	25	0.117933
Ostf1	Q62422	Osteoclast-stimulating factor 1 OS=Mus musculus OX=10090 GN=Ostf1 PE=1 SV=2	2	2	0	0	0	1	0	1	0	0.666667	0	0	0	0.0183891	0	0.0160591	0	0.0114827	25	0.117933
Trim24	Q64127	Transcription intermediary factor 1-alpha OS=Mus musculus OX=10090 GN=Trim24 PE=1 SV=1	4	3	0	0	0	2	0	5	0	2.33333	0	0	0	0.0367782	0	0.0802955	0	0.0390246	25	0.167935
Sbno1	Q689Z5	Protein strawberry notch homolog 1 OS=Mus musculus OX=10090 GN=Sbno1 PE=1 SV=2	3	1	0	0	0	1	0	3	0	1.33333	0	0	0	0.0183891	0	0.0481773	0	0.0221888	25	0.189087
Usp7	Q6A4J8	Ubiquitin carboxyl-terminal hydrolase 7 OS=Mus musculus OX=10090 GN=Usp7 PE=1 SV=1	4	4	0	0	0	0	2	2	0	1.33333	0	0	0	0	0.052687	0.0321182	0	0.0282684	25	0.138968
Rbm26	Q6NZN0	RNA-binding protein 26 OS=Mus musculus OX=10090 GN=Rbm26 PE=1 SV=2	2	2	0	0	0	1	0	1	0	0.666667	0	0	0	0.0183891	0	0.0160591	0	0.0114827	25	0.117933
Usp34	Q6ZQ93	Ubiquitin carboxyl-terminal hydrolase 34 OS=Mus musculus OX=10090 GN=Usp34 PE=1 SV=3	1	1	0	0	0	0	1	1	0	0.666667	0	0	0	0	0.0263435	0.0160591	0	0.0141342	25	0.138968
Sbno2	Q7TNB8	Protein strawberry notch homolog 2 OS=Mus musculus OX=10090 GN=Sbno2 PE=1 SV=1	3	1	0	0	0	1	0	1	0	0.666667	0	0	0	0.0183891	0	0.0160591	0	0.0114827	25	0.117933
Nacc1	Q7TSZ8	Nucleus accumbens-associated protein 1 OS=Mus musculus OX=10090 GN=Nacc1 PE=1 SV=1	2	2	0	0	0	0	1	2	0	1	0	0	0	0	0.0263435	0.0321182	0	0.0194872	25	0.119983
Cdk3	Q80YP0	Cyclin-dependent kinase 3 OS=Mus musculus OX=10090 GN=Cdk3 PE=1 SV=2	2	1	0	0	0	0	1	1	0	0.666667	0	0	0	0	0.0263435	0.0160591	0	0.0141342	25	0.138968
Nup93	Q8BJ71	Nuclear pore complex protein Nup93 OS=Mus musculus OX=10090 GN=Nup93 PE=1 SV=1	2	2	0	0	0	1	0	1	0	0.666667	0	0	0	0.0183891	0	0.0160591	0	0.0114827	25	0.117933
Hadha	Q8BMS1	Trifunctional enzyme subunit alpha mitochondrial OS=Mus musculus OX=10090 GN=Hadha PE=1 SV=1	2	2	0	0	0	1	0	1	0	0.666667	0	0	0	0.0183891	0	0.0160591	0	0.0114827	25	0.117933
Rbfox2	Q8BP71	RNA binding protein fox-1 homolog 2 OS=Mus musculus OX=10090 GN=Rbfox2 PE=1 SV=2	2	2	0	0	0	1	0	1	0	0.666667	0	0	0	0.0183891	0	0.0160591	0	0.0114827	25	0.117933
Mob1b	Q8BPB0	MOB kinase activator 1B OS=Mus musculus OX=10090 GN=Mob1b PE=1 SV=3	1	1	0	0	0	3	0	1	0	1.33333	0	0	0	0.0551673	0	0.0160591	0	0.0237421	25	0.220855
Clasrp	Q8CFC7	CLK4-associating serine/arginine rich protein OS=Mus musculus OX=10090 GN=Clasrp PE=1 SV=3	1	1	0	0	0	0	1	1	0	0.666667	0	0	0	0	0.0263435	0.0160591	0	0.0141342	25	0.138968
Cherp	Q8CGZ0	Calcium homeostasis endoplasmic reticulum protein OS=Mus musculus OX=10090 GN=Cherp PE=1 SV=1	2	2	0	0	0	2	0	1	0	1	0	0	0	0.0367782	0	0.0160591	0	0.0176124	25	0.173374
Rbm17	Q8JZX4	Splicing factor 45 OS=Mus musculus OX=10090 GN=Rbm17 PE=1 SV=1	4	4	0	0	0	0	4	7	0	3.66667	0	0	0	0	0.105374	0.112414	0	0.0725959	25	0.116532
Grhl2	Q8K5C0	Grainyhead-like protein 2 homolog OS=Mus musculus OX=10090 GN=Grhl2 PE=2 SV=1	2	2	0	0	0	0	1	2	0	1	0	0	0	0	0.0263435	0.0321182	0	0.0194872	25	0.119983
Rbms1	Q91W59	RNA-binding motif single-stranded-interacting protein 1 OS=Mus musculus OX=10090 GN=Rbms1 PE=1 SV=1	1	1	0	0	0	2	0	1	0	1	0	0	0	0.0367782	0	0.0160591	0	0.0176124	25	0.173374
Eif3h	Q91WK2	Eukaryotic translation initiation factor 3 subunit H OS=Mus musculus OX=10090 GN=Eif3h PE=1 SV=1	4	4	0	0	0	4	0	1	0	1.66667	0	0	0	0.0735565	0	0.0160591	0	0.0298719	25	0.251951
Yars1	Q91WQ3	Tyrosine--tRNA ligase cytoplasmic OS=Mus musculus OX=10090 GN=Yars1 PE=1 SV=3	1	1	0	0	0	1	0	1	0	0.666667	0	0	0	0.0183891	0	0.0160591	0	0.0114827	25	0.117933
Grhl1	Q921D9	Grainyhead-like protein 1 homolog OS=Mus musculus OX=10090 GN=Grhl1 PE=1 SV=1	3	3	0	0	0	1	0	1	0	0.666667	0	0	0	0.0183891	0	0.0160591	0	0.0114827	25	0.117933
Xpo5	Q924C1	Exportin-5 OS=Mus musculus OX=10090 GN=Xpo5 PE=1 SV=1	4	4	0	0	0	3	0	1	0	1.33333	0	0	0	0.0551673	0	0.0160591	0	0.0237421	25	0.220855
Cstf1	Q99LC2	Cleavage stimulation factor subunit 1 OS=Mus musculus OX=10090 GN=Cstf1 PE=1 SV=1	3	3	0	0	0	1	0	3	0	1.33333	0	0	0	0.0183891	0	0.0481773	0	0.0221888	25	0.189087
Grpel1	Q99LP6	GrpE protein homolog 1 mitochondrial OS=Mus musculus OX=10090 GN=Grpel1 PE=1 SV=1	3	3	0	0	0	2	0	3	0	1.66667	0	0	0	0.0367782	0	0.0481773	0	0.0283185	25	0.123228
Ppil4	Q9CXG3	Peptidyl-prolyl cis-trans isomerase-like 4 OS=Mus musculus OX=10090 GN=Ppil4 PE=1 SV=2	4	4	0	0	0	0	2	3	0	1.66667	0	0	0	0	0.052687	0.0481773	0	0.0336214	25	0.116911
Cs	Q9CZU6	Citrate synthase mitochondrial OS=Mus musculus OX=10090 GN=Cs PE=1 SV=1	1	1	0	0	0	1	0	1	0	0.666667	0	0	0	0.0183891	0	0.0160591	0	0.0114827	25	0.117933
Elp3	Q9CZX0	Elongator complex protein 3 OS=Mus musculus OX=10090 GN=Elp3 PE=1 SV=1	2	2	0	0	0	1	0	1	0	0.666667	0	0	0	0.0183891	0	0.0160591	0	0.0114827	25	0.117933
S100a14	Q9D2Q8	Protein S100-A14 OS=Mus musculus OX=10090 GN=S100a14 PE=1 SV=1	1	1	0	0	0	1	0	1	0	0.666667	0	0	0	0.0183891	0	0.0160591	0	0.0114827	25	0.117933
Mau2	Q9D2X5	MAU2 chromatid cohesion factor homolog OS=Mus musculus OX=10090 GN=Mau2 PE=1 SV=3	2	2	0	0	0	0	2	2	0	1.33333	0	0	0	0	0.052687	0.0321182	0	0.0282684	25	0.138968
Ppil2	Q9D787	RING-type E3 ubiquitin-protein ligase PPIL2 OS=Mus musculus OX=10090 GN=Ppil2 PE=1 SV=2	3	3	0	0	0	2	0	3	0	1.66667	0	0	0	0.0367782	0	0.0481773	0	0.0283185	25	0.123228
Ppa1	Q9D819	Inorganic pyrophosphatase OS=Mus musculus OX=10090 GN=Ppa1 PE=1 SV=1	2	2	0	0	0	0	1	3	0	1.33333	0	0	0	0	0.0263435	0.0481773	0	0.0248403	25	0.149076
Adrm1	Q9JKV1	Proteasomal ubiquitin receptor ADRM1 OS=Mus musculus OX=10090 GN=Adrm1 PE=1 SV=2	2	2	0	0	0	1	0	1	0	0.666667	0	0	0	0.0183891	0	0.0160591	0	0.0114827	25	0.117933
Ccnt1	Q9QWV9	Cyclin-T1 OS=Mus musculus OX=10090 GN=Ccnt1 PE=1 SV=3	2	2	0	0	0	0	1	1	0	0.666667	0	0	0	0	0.0263435	0.0160591	0	0.0141342	25	0.138968
Uchl5	Q9WUP7	Ubiquitin carboxyl-terminal hydrolase isozyme L5 OS=Mus musculus OX=10090 GN=Uchl5 PE=1 SV=2	3	3	0	0	0	1	0	1	0	0.666667	0	0	0	0.0183891	0	0.0160591	0	0.0114827	25	0.117933
Adnp	Q9Z103	Activity-dependent neuroprotector homeobox protein OS=Mus musculus OX=10090 GN=Adnp PE=1 SV=2	5	5	0	0	0	0	2	3	0	1.66667	0	0	0	0	0.052687	0.0481773	0	0.0336214	25	0.116911
Ogt	Q8CGY8	UDP-N-acetylglucosamine--peptide N-acetylglucosaminyltransferase 110 kDa subunit OS=Mus musculus OX=10090 GN=Ogt PE=1 SV=2	8	8	1	0	0	8	7	10	0.333333	8.33333	0.021427	0	0	0.147113	0.184405	0.160591	0.00714235	0.164036	22.9667	0.000273049
Arid1a	A2BH40	AT-rich interactive domain-containing protein 1A OS=Mus musculus OX=10090 GN=Arid1a PE=1 SV=1	18	16	1	0	1	11	7	20	0.666667	12.6667	0.021427	0	0.0298954	0.20228	0.184405	0.321182	0.0171075	0.235956	13.7925	0.00753108
Chd4	Q6PDQ2	Chromodomain-helicase-DNA-binding protein 4 OS=Mus musculus OX=10090 GN=Chd4 PE=1 SV=1	23	23	1	2	0	10	7	18	1	11.6667	0.021427	0.0473821	0	0.183891	0.184405	0.289064	0.0229364	0.21912	9.55337	0.00641312
Qrich1	Q3UA37	Glutamine-rich protein 1 OS=Mus musculus OX=10090 GN=Qrich1 PE=1 SV=1	5	5	1	0	0	3	3	4	0.333333	3.33333	0.021427	0	0	0.0551673	0.0790306	0.0642364	0.00714235	0.0661448	9.26093	0.00408144
Uba2	Q9Z1F9	SUMO-activating enzyme subunit 2 OS=Mus musculus OX=10090 GN=Uba2 PE=1 SV=1	6	6	1	1	0	4	6	11	0.666667	7	0.021427	0.0236911	0	0.0735565	0.158061	0.17665	0.0150394	0.136089	9.04886	0.0206153
Raly	Q64012	RNA-binding protein Raly OS=Mus musculus OX=10090 GN=Raly PE=1 SV=3	6	6	0	1	0	4	2	5	0.333333	3.66667	0	0.0236911	0	0.0735565	0.052687	0.0802955	0.00789702	0.0688463	8.71801	0.00601981
Tbl1xr1	Q8BHJ5	F-box-like/WD repeat-containing protein TBL1XR1 OS=Mus musculus OX=10090 GN=Tbl1xr1 PE=1 SV=1	4	1	2	0	0	8	4	7	0.666667	6.33333	0.0428541	0	0	0.147113	0.105374	0.112414	0.0142847	0.121634	8.51496	0.0050665
Pds5a	Q6A026	Sister chromatid cohesion protein PDS5 homolog A OS=Mus musculus OX=10090 GN=Pds5a PE=1 SV=3	2	2	1	0	0	4	2	3	0.333333	3	0.021427	0	0	0.0735565	0.052687	0.0481773	0.00714235	0.0581403	8.14022	0.00854655
Trp63	O88898	Tumor protein 63 OS=Mus musculus OX=10090 GN=Tp63 PE=1 SV=1	11	11	2	1	1	12	10	18	1.33333	13.3333	0.0428541	0.0236911	0.0298954	0.220669	0.263435	0.289064	0.0321468	0.257723	8.01705	0.00040507
Mcm2	P97310	DNA replication licensing factor MCM2 OS=Mus musculus OX=10090 GN=Mcm2 PE=1 SV=3	12	12	1	0	0	4	1	4	0.333333	3	0.021427	0	0	0.0735565	0.0263435	0.0642364	0.00714235	0.0547121	7.66024	0.0418319
Tbl1x	Q9QXE7	F-box-like/WD repeat-containing protein TBL1X OS=Mus musculus OX=10090 GN=Tbl1x PE=1 SV=2	7	4	2	0	0	7	2	8	0.666667	5.66667	0.0428541	0	0	0.128724	0.052687	0.128473	0.0142847	0.103295	7.23113	0.0375399
Smarca5	Q91ZW3	SWI/SNF-related matrix-associated actin-dependent regulator of chromatin subfamily A member 5 OS=Mus musculus OX=10090 GN=Smarca5 PE=1 SV=1	7	7	0	0	1	3	3	5	0.333333	3.66667	0	0	0.0298954	0.0551673	0.0790306	0.0802955	0.00996512	0.0714978	7.1748	0.00881219
Nsun2	Q1HFZ0	RNA cytosine C(5)-methyltransferase NSUN2 OS=Mus musculus OX=10090 GN=Nsun2 PE=1 SV=2	11	11	0	1	0	3	1	5	0.333333	3	0	0.0236911	0	0.0551673	0.0263435	0.0802955	0.00789702	0.0539354	6.82985	0.0578937
Gmps	Q3THK7	GMP synthase [glutamine-hydrolyzing] OS=Mus musculus OX=10090 GN=Gmps PE=1 SV=2	8	8	1	0	1	5	4	8	0.666667	5.66667	0.021427	0	0.0298954	0.0919456	0.105374	0.128473	0.0171075	0.108597	6.34796	0.00275099
Mybbp1a	Q7TPV4	Myb-binding protein 1A OS=Mus musculus OX=10090 GN=Mybbp1a PE=1 SV=2	12	12	3	0	0	14	2	6	1	7.33333	0.0642811	0	0	0.257448	0.052687	0.0963546	0.021427	0.135496	6.32362	0.158257
Wbp11	Q923D5	WW domain-binding protein 11 OS=Mus musculus OX=10090 GN=Wbp11 PE=1 SV=2	4	4	0	1	0	0	2	6	0.333333	2.66667	0	0.0236911	0	0	0.052687	0.0963546	0.00789702	0.0496805	6.29105	0.222464
Mta3	Q924K8	Metastasis-associated protein MTA3 OS=Mus musculus OX=10090 GN=Mta3 PE=1 SV=1	4	1	2	0	0	9	2	3	0.666667	4.66667	0.0428541	0	0	0.165502	0.052687	0.0481773	0.0142847	0.0887888	6.21566	0.142985
Pabpn1	Q8CCS6	Polyadenylate-binding protein 2 OS=Mus musculus OX=10090 GN=Pabpn1 PE=1 SV=3	1	1	1	0	0	2	3	1	0.333333	2	0.021427	0	0	0.0367782	0.0790306	0.0160591	0.00714235	0.043956	6.15427	0.137378
Vapa	Q9WV55	Vesicle-associated membrane protein-associated protein A OS=Mus musculus OX=10090 GN=Vapa PE=1 SV=2	2	2	1	0	0	1	1	5	0.333333	2.33333	0.021427	0	0	0.0183891	0.0263435	0.0802955	0.00714235	0.041676	5.83506	0.17084
Mta1	Q8K4B0	Metastasis-associated protein MTA1 OS=Mus musculus OX=10090 GN=Mta1 PE=1 SV=1	3	1	1	0	0	5	0	2	0.333333	2.33333	0.021427	0	0	0.0919456	0	0.0321182	0.00714235	0.0413546	5.79006	0.286939
Stat3	P42227	Signal transducer and activator of transcription 3 OS=Mus musculus OX=10090 GN=Stat3 PE=1 SV=2	8	8	0	0	1	5	1	3	0.333333	3	0	0	0.0298954	0.0919456	0.0263435	0.0481773	0.00996512	0.0554888	5.5683	0.104012
Cdc5l	Q6A068	Cell division cycle 5-like protein OS=Mus musculus OX=10090 GN=Cdc5l PE=1 SV=2	14	14	1	1	1	7	3	12	1	7.33333	0.021427	0.0236911	0.0298954	0.128724	0.0790306	0.192709	0.0250045	0.133488	5.33855	0.0302894
Mcm5	P49718	DNA replication licensing factor MCM5 OS=Mus musculus OX=10090 GN=Mcm5 PE=1 SV=2	6	6	2	1	0	3	7	7	1	5.66667	0.0428541	0.0236911	0	0.0551673	0.184405	0.112414	0.0221817	0.117329	5.28943	0.0731134
Anp32b	Q9EST5	Acidic leucine-rich nuclear phosphoprotein 32 family member B OS=Mus musculus OX=10090 GN=Anp32b PE=1 SV=1	3	3	0	0	1	3	2	3	0.333333	2.66667	0	0	0.0298954	0.0551673	0.052687	0.0481773	0.00996512	0.0520106	5.21926	0.014458
Ilf3	Q9Z1X4	Interleukin enhancer-binding factor 3 OS=Mus musculus OX=10090 GN=Ilf3 PE=1 SV=2	4	4	1	0	0	2	1	3	0.333333	2	0.021427	0	0	0.0367782	0.0263435	0.0481773	0.00714235	0.0370997	5.19433	0.034699
Irf2bp2	E9Q1P8	Interferon regulatory factor 2-binding protein 2 OS=Mus musculus OX=10090 GN=Irf2bp2 PE=1 SV=1	5	5	1	1	0	3	3	6	0.666667	4	0.021427	0.0236911	0	0.0551673	0.0790306	0.0963546	0.0150394	0.0768508	5.10998	0.0119129
Psmb4	P99026	Proteasome subunit beta type-4 OS=Mus musculus OX=10090 GN=Psmb4 PE=1 SV=1	7	7	1	0	0	4	0	2	0.333333	2	0.021427	0	0	0.0735565	0	0.0321182	0.00714235	0.0352249	4.93184	0.27927
Mcm3	P25206	DNA replication licensing factor MCM3 OS=Mus musculus OX=10090 GN=Mcm3 PE=1 SV=2	13	13	3	2	1	11	10	14	2	11.6667	0.0642811	0.0473821	0.0298954	0.20228	0.263435	0.224827	0.0471862	0.230181	4.87814	0.000859375
Serpinb5	P70124	Serpin B5 OS=Mus musculus OX=10090 GN=Serpinb5 PE=1 SV=1	5	5	1	0	0	3	0	3	0.333333	2	0.021427	0	0	0.0551673	0	0.0481773	0.00714235	0.0344482	4.82309	0.219125
Crip2	Q9DCT8	Cysteine-rich protein 2 OS=Mus musculus OX=10090 GN=Crip2 PE=1 SV=1	1	1	1	0	0	1	2	2	0.333333	1.66667	0.021427	0	0	0.0183891	0.052687	0.0321182	0.00714235	0.0343981	4.81608	0.0903211
Runx1	Q03347	Runt-related transcription factor 1 OS=Mus musculus OX=10090 GN=Runx1 PE=1 SV=1	3	3	0	1	0	2	1	3	0.333333	2	0	0.0236911	0	0.0367782	0.0263435	0.0481773	0.00789702	0.0370997	4.69793	0.0445689
Rprd2	Q6NXI6	Regulation of nuclear pre-mRNA domain-containing protein 2 OS=Mus musculus OX=10090 GN=Rprd2 PE=1 SV=1	9	9	1	1	0	3	4	3	0.666667	3.33333	0.021427	0.0236911	0	0.0551673	0.105374	0.0481773	0.0150394	0.0695729	4.62605	0.0492067
Atp2a2	O55143	Sarcoplasmic/endoplasmic reticulum calcium ATPase 2 OS=Mus musculus OX=10090 GN=Atp2a2 PE=1 SV=2	4	4	1	0	0	3	1	1	0.333333	1.66667	0.021427	0	0	0.0551673	0.0263435	0.0160591	0.00714235	0.0325233	4.55359	0.137826
Gtf2f1	Q3THK3	General transcription factor IIF subunit 1 OS=Mus musculus OX=10090 GN=Gtf2f1 PE=1 SV=2	3	3	1	0	0	2	1	2	0.333333	1.66667	0.021427	0	0	0.0367782	0.0263435	0.0321182	0.00714235	0.0317466	4.44485	0.0337543
Arid1b	E9Q4N7	AT-rich interactive domain-containing protein 1B OS=Mus musculus OX=10090 GN=Arid1b PE=1 SV=1	8	6	1	0	2	5	6	6	1	5.66667	0.021427	0	0.0597907	0.0919456	0.158061	0.0963546	0.0270726	0.115454	4.2646	0.0328042
Tcea1	P10711	Transcription elongation factor A protein 1 OS=Mus musculus OX=10090 GN=Tcea1 PE=1 SV=2	6	6	1	2	0	6	2	8	1	5.33333	0.021427	0.0473821	0	0.110335	0.052687	0.128473	0.0229364	0.0971648	4.23627	0.0494914
Pspc1	Q8R326	Paraspeckle component 1 OS=Mus musculus OX=10090 GN=Pspc1 PE=1 SV=1	7	7	0	2	0	5	1	5	0.666667	3.66667	0	0.0473821	0	0.0919456	0.0263435	0.0802955	0.015794	0.0661949	4.19113	0.120841
Rbm12	Q8R4X3	RNA-binding protein 12 OS=Mus musculus OX=10090 GN=Rbm12 PE=1 SV=3	6	6	3	0	0	1	5	7	1	4.33333	0.0642811	0	0	0.0183891	0.131718	0.112414	0.021427	0.0875068	4.08394	0.182678
Anxa3	O35639	Annexin A3 OS=Mus musculus OX=10090 GN=Anxa3 PE=1 SV=4	4	4	1	0	0	3	0	2	0.333333	1.66667	0.021427	0	0	0.0551673	0	0.0321182	0.00714235	0.0290952	4.07362	0.278428
Rpa1	Q8VEE4	Replication protein A 70 kDa DNA-binding subunit OS=Mus musculus OX=10090 GN=Rpa1 PE=1 SV=1	7	7	2	1	0	4	2	9	1	5	0.0428541	0.0236911	0	0.0735565	0.052687	0.144532	0.0221817	0.0902585	4.06905	0.0889397
Mcm7	Q61881	DNA replication licensing factor MCM7 OS=Mus musculus OX=10090 GN=Mcm7 PE=1 SV=1	19	19	7	1	2	13	14	21	3.33333	16	0.149989	0.0236911	0.0597907	0.239058	0.368809	0.337241	0.0778237	0.315036	4.04808	0.0119003
Top1	Q04750	DNA topoisomerase 1 OS=Mus musculus OX=10090 GN=Top1 PE=1 SV=2	12	12	1	3	0	6	2	13	1.33333	7	0.021427	0.0710732	0	0.110335	0.052687	0.208768	0.0308334	0.12393	4.01934	0.137232
Ddx1	Q91VR5	ATP-dependent RNA helicase DDX1 OS=Mus musculus OX=10090 GN=Ddx1 PE=1 SV=1	8	8	1	2	0	6	2	7	1	5	0.021427	0.0473821	0	0.110335	0.052687	0.112414	0.0229364	0.0918118	4.00289	0.0448734
Dis3	Q9CSH3	Exosome complex exonuclease RRP44 OS=Mus musculus OX=10090 GN=Dis3 PE=1 SV=4	16	16	5	3	0	9	13	12	2.66667	11.3333	0.107135	0.0710732	0	0.165502	0.342466	0.192709	0.0594028	0.233559	3.93178	0.0514971
Xrn2	Q9DBR1	5'-3' exoribonuclease 2 OS=Mus musculus OX=10090 GN=Xrn2 PE=1 SV=1	6	6	3	0	0	6	1	7	1	4.66667	0.0642811	0	0	0.110335	0.0263435	0.112414	0.021427	0.0830306	3.87504	0.158028
Atxn10	P28658	Ataxin-10 OS=Mus musculus OX=10090 GN=Atxn10 PE=1 SV=2	4	4	1	1	0	4	0	6	0.666667	3.33333	0.021427	0.0236911	0	0.0735565	0	0.0963546	0.0150394	0.056637	3.76592	0.238323
Eif4g1	Q6NZJ6	Eukaryotic translation initiation factor 4 gamma 1 OS=Mus musculus OX=10090 GN=Eif4g1 PE=1 SV=1	7	7	1	1	0	6	1	2	0.666667	3	0.021427	0.0236911	0	0.110335	0.0263435	0.0321182	0.0150394	0.0562655	3.74121	0.216482
Hnrnpll	Q921F4	Heterogeneous nuclear ribonucleoprotein L-like OS=Mus musculus OX=10090 GN=Hnrnpll PE=1 SV=3	7	7	3	1	0	6	5	5	1.33333	5.33333	0.0642811	0.0236911	0	0.110335	0.131718	0.0802955	0.0293241	0.107449	3.6642	0.0311137
Mta2	Q9R190	Metastasis-associated protein MTA2 OS=Mus musculus OX=10090 GN=Mta2 PE=1 SV=1	13	11	3	2	1	12	5	10	2	9	0.0642811	0.0473821	0.0298954	0.220669	0.131718	0.160591	0.0471862	0.170993	3.62378	0.0115202
Mcm4	P49717	DNA replication licensing factor MCM4 OS=Mus musculus OX=10090 GN=Mcm4 PE=1 SV=1	7	7	2	2	0	5	4	8	1.33333	5.66667	0.0428541	0.0473821	0	0.0919456	0.105374	0.128473	0.0300787	0.108597	3.61044	0.0131809
Cul4b	A2A432	Cullin-4B OS=Mus musculus OX=10090 GN=Cul4b PE=1 SV=1	5	4	1	0	0	1	1	2	0.333333	1.33333	0.021427	0	0	0.0183891	0.0263435	0.0321182	0.00714235	0.0256169	3.58663	0.0867264
Usp14	Q9JMA1	Ubiquitin carboxyl-terminal hydrolase 14 OS=Mus musculus OX=10090 GN=Usp14 PE=1 SV=3	6	6	1	0	1	3	3	3	0.666667	3	0.021427	0	0.0298954	0.0551673	0.0790306	0.0481773	0.0171075	0.0607917	3.55352	0.0276139
Plxdc2	Q9DC11	Plexin domain-containing protein 2 OS=Mus musculus OX=10090 GN=Plxdc2 PE=1 SV=1	2	2	1	0	0	0	1	3	0.333333	1.33333	0.021427	0	0	0	0.0263435	0.0481773	0.00714235	0.0248403	3.47789	0.32139
Ddb1	Q3U1J4	DNA damage-binding protein 1 OS=Mus musculus OX=10090 GN=Ddb1 PE=1 SV=2	8	8	2	0	0	4	1	3	0.666667	2.66667	0.0428541	0	0	0.0735565	0.0263435	0.0481773	0.0142847	0.0493591	3.45538	0.150436
Ddx42	Q810A7	ATP-dependent RNA helicase DDX42 OS=Mus musculus OX=10090 GN=Ddx42 PE=1 SV=3	8	8	1	3	0	2	6	7	1.33333	5	0.021427	0.0710732	0	0.0367782	0.158061	0.112414	0.0308334	0.102418	3.32165	0.156962
Sf3a3	Q9D554	Splicing factor 3A subunit 3 OS=Mus musculus OX=10090 GN=Sf3a3 PE=1 SV=2	5	5	0	1	0	1	1	2	0.333333	1.33333	0	0.0236911	0	0.0183891	0.0263435	0.0321182	0.00789702	0.0256169	3.24387	0.115615
Arid2	E9Q7E2	AT-rich interactive domain-containing protein 2 OS=Mus musculus OX=10090 GN=Arid2 PE=1 SV=1	5	5	1	0	0	2	0	2	0.333333	1.33333	0.021427	0	0	0.0367782	0	0.0321182	0.00714235	0.0229655	3.2154	0.30899
Ccnd1	P25322	G1/S-specific cyclin-D1 OS=Mus musculus OX=10090 GN=Ccnd1 PE=1 SV=1	1	1	1	0	0	2	0	2	0.333333	1.33333	0.021427	0	0	0.0367782	0	0.0321182	0.00714235	0.0229655	3.2154	0.30899
Nsrp1	Q5NCR9	Nuclear speckle splicing regulatory protein 1 OS=Mus musculus OX=10090 GN=Nsrp1 PE=1 SV=1	2	2	1	0	0	0	2	1	0.333333	1	0.021427	0	0	0	0.052687	0.0160591	0.00714235	0.0229154	3.20838	0.409747
Nosip	Q9D6T0	Nitric oxide synthase-interacting protein OS=Mus musculus OX=10090 GN=Nosip PE=1 SV=1	2	2	2	0	0	1	3	2	0.666667	2	0.0428541	0	0	0.0183891	0.0790306	0.0321182	0.0142847	0.0431793	3.02277	0.282025
Glud1	P26443	Glutamate dehydrogenase 1 mitochondrial OS=Mus musculus OX=10090 GN=Glud1 PE=1 SV=1	1	1	0	1	0	3	0	1	0.333333	1.33333	0	0.0236911	0	0.0551673	0	0.0160591	0.00789702	0.0237421	3.00647	0.432778
Smarca4	Q3TKT4	Transcription activator BRG1 OS=Mus musculus OX=10090 GN=Smarca4 PE=1 SV=1	29	29	7	4	5	19	13	29	5.33333	20.3333	0.149989	0.0947643	0.149477	0.349393	0.342466	0.465714	0.13141	0.385858	2.93628	0.00443387
Tcof1	O08784	Treacle protein OS=Mus musculus OX=10090 GN=Tcof1 PE=1 SV=1	2	2	0	0	1	1	2	1	0.333333	1.33333	0	0	0.0298954	0.0183891	0.052687	0.0160591	0.00996512	0.0290451	2.91467	0.285113
Ube2i	P63280	SUMO-conjugating enzyme UBC9 OS=Mus musculus OX=10090 GN=Ube2i PE=1 SV=1	2	2	0	1	0	2	0	2	0.333333	1.33333	0	0.0236911	0	0.0367782	0	0.0321182	0.00789702	0.0229655	2.90812	0.342401
Ctnnb1	Q02248	Catenin beta-1 OS=Mus musculus OX=10090 GN=Ctnnb1 PE=1 SV=1	7	4	1	1	1	6	1	5	1	4	0.021427	0.0236911	0.0298954	0.110335	0.0263435	0.0802955	0.0250045	0.0723246	2.89246	0.127908
Gsta4	P24472	Glutathione S-transferase A4 OS=Mus musculus OX=10090 GN=Gsta4 PE=1 SV=3	2	1	1	1	0	3	1	3	0.666667	2.33333	0.021427	0.0236911	0	0.0551673	0.0263435	0.0481773	0.0150394	0.0432294	2.87441	0.0704008
Psmd11	Q8BG32	26S proteasome non-ATPase regulatory subunit 11 OS=Mus musculus OX=10090 GN=Psmd11 PE=1 SV=3	7	7	2	0	0	4	0	3	0.666667	2.33333	0.0428541	0	0	0.0735565	0	0.0481773	0.0142847	0.0405779	2.84066	0.366971
Emd	O08579	Emerin OS=Mus musculus OX=10090 GN=Emd PE=1 SV=1	1	1	1	0	0	1	1	1	0.333333	1	0.021427	0	0	0.0183891	0.0263435	0.0160591	0.00714235	0.0202639	2.83715	0.167446
Fosl2	P47930	Fos-related antigen 2 OS=Mus musculus OX=10090 GN=Fosl2 PE=1 SV=2	1	1	1	0	0	1	1	1	0.333333	1	0.021427	0	0	0.0183891	0.0263435	0.0160591	0.00714235	0.0202639	2.83715	0.167446
Npepps	Q11011	Puromycin-sensitive aminopeptidase OS=Mus musculus OX=10090 GN=Npepps PE=1 SV=2	1	1	1	0	0	1	1	1	0.333333	1	0.021427	0	0	0.0183891	0.0263435	0.0160591	0.00714235	0.0202639	2.83715	0.167446
Pml	Q60953	Protein PML OS=Mus musculus OX=10090 GN=Pml PE=1 SV=3	3	3	3	0	0	3	3	3	1	3	0.0642811	0	0	0.0551673	0.0790306	0.0481773	0.021427	0.0607917	2.83715	0.167446
Pzp	Q61838	Pregnancy zone protein OS=Mus musculus OX=10090 GN=Pzp PE=1 SV=3	2	2	1	0	0	1	1	1	0.333333	1	0.021427	0	0	0.0183891	0.0263435	0.0160591	0.00714235	0.0202639	2.83715	0.167446
Tnpo3	Q6P2B1	Transportin-3 OS=Mus musculus OX=10090 GN=Tnpo3 PE=1 SV=1	3	3	1	0	0	1	1	1	0.333333	1	0.021427	0	0	0.0183891	0.0263435	0.0160591	0.00714235	0.0202639	2.83715	0.167446
Ahsa1	Q8BK64	Activator of 90 kDa heat shock protein ATPase homolog 1 OS=Mus musculus OX=10090 GN=Ahsa1 PE=1 SV=2	2	2	1	0	0	1	1	1	0.333333	1	0.021427	0	0	0.0183891	0.0263435	0.0160591	0.00714235	0.0202639	2.83715	0.167446
Lgals3	P16110	Galectin-3 OS=Mus musculus OX=10090 GN=Lgals3 PE=1 SV=3	3	3	3	1	0	2	5	5	1.33333	4	0.0642811	0.0236911	0	0.0367782	0.131718	0.0802955	0.0293241	0.0829304	2.82807	0.18214
Ccar2	Q8VDP4	Cell cycle and apoptosis regulator protein 2 OS=Mus musculus OX=10090 GN=Ccar2 PE=1 SV=2	4	4	0	1	0	1	0	3	0.333333	1.33333	0	0.0236911	0	0.0183891	0	0.0481773	0.00789702	0.0221888	2.80977	0.425013
Pus1	Q9WU56	tRNA pseudouridine synthase A OS=Mus musculus OX=10090 GN=Pus1 PE=1 SV=2	4	4	0	1	0	1	0	3	0.333333	1.33333	0	0.0236911	0	0.0183891	0	0.0481773	0.00789702	0.0221888	2.80977	0.425013
Srrt	Q99MR6	Serrate RNA effector molecule homolog OS=Mus musculus OX=10090 GN=Srrt PE=1 SV=1	7	7	1	1	1	5	2	4	1	3.66667	0.021427	0.0236911	0.0298954	0.0919456	0.052687	0.0642364	0.0250045	0.069623	2.78442	0.0200683
Bclaf1	Q8K019	Bcl-2-associated transcription factor 1 OS=Mus musculus OX=10090 GN=Bclaf1 PE=1 SV=2	15	14	3	4	1	5	6	17	2.66667	9.33333	0.0642811	0.0947643	0.0298954	0.0919456	0.158061	0.273005	0.0629803	0.174337	2.76812	0.118212
Actl6a	Q9Z2N8	Actin-like protein 6A OS=Mus musculus OX=10090 GN=Actl6a PE=1 SV=2	9	9	2	3	1	4	5	12	2	7	0.0428541	0.0710732	0.0298954	0.0735565	0.131718	0.192709	0.0479409	0.132661	2.76718	0.0809502
Sub1	P11031	Activated RNA polymerase II transcriptional coactivator p15 OS=Mus musculus OX=10090 GN=Sub1 PE=1 SV=3	4	4	2	1	0	3	3	3	1	3	0.0428541	0.0236911	0	0.0551673	0.0790306	0.0481773	0.0221817	0.0607917	2.74062	0.0676368
Mcm6	P97311	DNA replication licensing factor MCM6 OS=Mus musculus OX=10090 GN=Mcm6 PE=1 SV=1	7	7	1	1	1	3	2	6	1	3.66667	0.021427	0.0236911	0.0298954	0.0551673	0.052687	0.0963546	0.0250045	0.0680697	2.7223	0.0401891
Supt16	Q920B9	FACT complex subunit SPT16 OS=Mus musculus OX=10090 GN=Supt16h PE=1 SV=2	5	5	3	1	0	6	3	3	1.33333	4	0.0642811	0.0236911	0	0.110335	0.0790306	0.0481773	0.0293241	0.0791808	2.7002	0.127261
Rbm22	Q8BHS3	Pre-mRNA-splicing factor RBM22 OS=Mus musculus OX=10090 GN=Rbm22 PE=1 SV=1	4	4	2	2	0	4	4	4	1.33333	4	0.0428541	0.0473821	0	0.0735565	0.105374	0.0642364	0.0300787	0.0810556	2.69478	0.0597408
Dag1	Q62165	Dystroglycan OS=Mus musculus OX=10090 GN=Dag1 PE=1 SV=4	2	2	1	0	1	2	2	3	0.666667	2.33333	0.021427	0	0.0298954	0.0367782	0.052687	0.0481773	0.0171075	0.0458809	2.68192	0.0461493
Slc25a4	P48962	ADP/ATP translocase 1 OS=Mus musculus OX=10090 GN=Slc25a4 PE=1 SV=4	3	1	3	1	0	6	1	6	1.33333	4.33333	0.0642811	0.0236911	0	0.110335	0.0263435	0.0963546	0.0293241	0.0776776	2.64894	0.205903
Csnk2a1	Q60737	Casein kinase II subunit alpha OS=Mus musculus OX=10090 GN=Csnk2a1 PE=1 SV=2	4	4	1	1	0	1	0	6	0.666667	2.33333	0.021427	0.0236911	0	0.0183891	0	0.0963546	0.0150394	0.0382479	2.54318	0.488864
Skic8	Q9ERF3	WD repeat-containing protein 61 OS=Mus musculus OX=10090 GN=Wdr61 PE=1 SV=1	2	2	1	1	0	3	1	2	0.666667	2	0.021427	0.0236911	0	0.0551673	0.0263435	0.0321182	0.0150394	0.0378764	2.51848	0.120284
Pmm1	O35621	Phosphomannomutase 1 OS=Mus musculus OX=10090 GN=Pmm1 PE=1 SV=1	2	1	1	0	0	2	0	1	0.333333	1	0.021427	0	0	0.0367782	0	0.0160591	0.00714235	0.0176124	2.46592	0.459926
Gja1	P23242	Gap junction alpha-1 protein OS=Mus musculus OX=10090 GN=Gja1 PE=1 SV=2	4	4	2	0	0	4	0	2	0.666667	2	0.0428541	0	0	0.0735565	0	0.0321182	0.0142847	0.0352249	2.46592	0.459926
Ubxn1	Q922Y1	UBX domain-containing protein 1 OS=Mus musculus OX=10090 GN=Ubxn1 PE=1 SV=1	3	3	1	0	0	2	0	1	0.333333	1	0.021427	0	0	0.0367782	0	0.0160591	0.00714235	0.0176124	2.46592	0.459926
Polr2h	Q923G2	DNA-directed RNA polymerases I II and III subunit RPABC3 OS=Mus musculus OX=10090 GN=Polr2h PE=1 SV=3	1	1	1	0	0	2	0	1	0.333333	1	0.021427	0	0	0.0367782	0	0.0160591	0.00714235	0.0176124	2.46592	0.459926
Sec61b	Q9CQS8	Protein transport protein Sec61 subunit beta OS=Mus musculus OX=10090 GN=Sec61b PE=1 SV=3	2	2	1	0	0	2	0	1	0.333333	1	0.021427	0	0	0.0367782	0	0.0160591	0.00714235	0.0176124	2.46592	0.459926
Rbm4	Q8C7Q4	RNA-binding protein 4 OS=Mus musculus OX=10090 GN=Rbm4 PE=1 SV=1	1	1	2	0	0	2	2	1	0.666667	1.66667	0.0428541	0	0	0.0367782	0.052687	0.0160591	0.0142847	0.0351748	2.46241	0.305437
Set	Q9EQU5	Protein SET OS=Mus musculus OX=10090 GN=Set PE=1 SV=1	5	5	3	2	0	3	4	7	1.66667	4.66667	0.0642811	0.0473821	0	0.0551673	0.105374	0.112414	0.0372211	0.090985	2.44445	0.111023
Dpf2	Q61103	Zinc finger protein ubi-d4 OS=Mus musculus OX=10090 GN=Dpf2 PE=1 SV=1	5	5	1	1	4	6	7	6	2	6.33333	0.021427	0.0236911	0.119581	0.110335	0.184405	0.0963546	0.0548999	0.130365	2.37459	0.149279
Cand1	Q6ZQ38	Cullin-associated NEDD8-dissociated protein 1 OS=Mus musculus OX=10090 GN=Cand1 PE=1 SV=2	8	8	4	1	0	6	2	6	1.66667	4.66667	0.0857082	0.0236911	0	0.110335	0.052687	0.0963546	0.0364664	0.0864588	2.37092	0.180921
Pfkl	P12382	ATP-dependent 6-phosphofructokinase liver type OS=Mus musculus OX=10090 GN=Pfkl PE=1 SV=4	4	4	2	0	0	2	0	4	0.666667	2	0.0428541	0	0	0.0367782	0	0.0642364	0.0142847	0.0336715	2.35718	0.455013
Rps15	P62843	40S ribosomal protein S15 OS=Mus musculus OX=10090 GN=Rps15 PE=1 SV=2	2	2	1	0	0	1	0	2	0.333333	1	0.021427	0	0	0.0183891	0	0.0321182	0.00714235	0.0168358	2.35718	0.455013
Dusp3	Q9D7X3	Dual specificity protein phosphatase 3 OS=Mus musculus OX=10090 GN=Dusp3 PE=1 SV=1	2	2	1	0	0	1	0	2	0.333333	1	0.021427	0	0	0.0183891	0	0.0321182	0.00714235	0.0168358	2.35718	0.455013
Eif3g	Q9Z1D1	Eukaryotic translation initiation factor 3 subunit G OS=Mus musculus OX=10090 GN=Eif3g PE=1 SV=2	2	2	1	1	0	1	2	2	0.666667	1.66667	0.021427	0.0236911	0	0.0183891	0.052687	0.0321182	0.0150394	0.0343981	2.2872	0.196434
Nxf1	Q99JX7	Nuclear RNA export factor 1 OS=Mus musculus OX=10090 GN=Nxf1 PE=1 SV=3	6	6	3	1	0	4	3	3	1.33333	3.33333	0.0642811	0.0236911	0	0.0735565	0.0790306	0.0481773	0.0293241	0.0669214	2.28213	0.148451
Myef2	Q8C854	Myelin expression factor 2 OS=Mus musculus OX=10090 GN=Myef2 PE=1 SV=1	5	5	1	2	0	5	0	4	1	3	0.021427	0.0473821	0	0.0919456	0	0.0642364	0.0229364	0.0520607	2.26978	0.393468
Fbl	P35550	rRNA 2'-O-methyltransferase fibrillarin OS=Mus musculus OX=10090 GN=Fbl PE=1 SV=2	5	5	3	0	0	3	1	4	1	2.66667	0.0642811	0	0	0.0551673	0.0263435	0.0642364	0.021427	0.0485824	2.26734	0.32605
Acin1	Q9JIX8	Apoptotic chromatin condensation inducer in the nucleus OS=Mus musculus OX=10090 GN=Acin1 PE=1 SV=3	5	5	3	1	0	2	3	5	1.33333	3.33333	0.0642811	0.0236911	0	0.0367782	0.0790306	0.0802955	0.0293241	0.0653681	2.22916	0.201334
Fen1	P39749	Flap endonuclease 1 OS=Mus musculus OX=10090 GN=Fen1 PE=1 SV=1	4	4	2	1	0	3	1	4	1	2.66667	0.0428541	0.0236911	0	0.0551673	0.0263435	0.0642364	0.0221817	0.0485824	2.1902	0.192339
Zmiz2	Q8CIE2	Zinc finger MIZ domain-containing protein 2 OS=Mus musculus OX=10090 GN=Zmiz2 PE=1 SV=2	4	2	1	0	2	3	4	1	1	2.66667	0.021427	0	0.0597907	0.0551673	0.105374	0.0160591	0.0270726	0.0588668	2.17441	0.365939
Arpc3	Q9JM76	Actin-related protein 2/3 complex subunit 3 OS=Mus musculus OX=10090 GN=Arpc3 PE=1 SV=3	5	5	3	2	0	5	2	6	1.66667	4.33333	0.0642811	0.0473821	0	0.0919456	0.052687	0.0963546	0.0372211	0.0803291	2.15816	0.143356
Septin9	Q80UG5	Septin-9 OS=Mus musculus OX=10090 GN=Septin9 PE=1 SV=1	4	4	1	2	0	2	3	2	1	2.33333	0.021427	0.0473821	0	0.0367782	0.0790306	0.0321182	0.0229364	0.049309	2.14981	0.262844
Sumo1	P63166	Small ubiquitin-related modifier 1 OS=Mus musculus OX=10090 GN=Sumo1 PE=1 SV=1	2	2	2	2	2	6	5	5	2	5.33333	0.0428541	0.0473821	0.0597907	0.110335	0.131718	0.0802955	0.050009	0.107449	2.1486	0.0218293
Hnrnpul2	Q00PI9	Heterogeneous nuclear ribonucleoprotein U-like protein 2 OS=Mus musculus OX=10090 GN=Hnrnpul2 PE=1 SV=2	6	6	3	1	0	5	0	6	1.33333	3.66667	0.0642811	0.0236911	0	0.0919456	0	0.0963546	0.0293241	0.0627667	2.14045	0.412431
Tkt	P40142	Transketolase OS=Mus musculus OX=10090 GN=Tkt PE=1 SV=1	13	13	8	5	3	13	11	17	5.33333	13.6667	0.171416	0.118455	0.0896861	0.239058	0.289779	0.273005	0.126519	0.267281	2.11257	0.00753945
Xpo1	Q6P5F9	Exportin-1 OS=Mus musculus OX=10090 GN=Xpo1 PE=1 SV=1	7	7	3	1	1	4	3	6	1.66667	4.33333	0.0642811	0.0236911	0.0298954	0.0735565	0.0790306	0.0963546	0.0392892	0.0829805	2.11205	0.0384055
Cse1l	Q9ERK4	Exportin-2 OS=Mus musculus OX=10090 GN=Cse1l PE=1 SV=1	15	15	5	3	3	13	5	12	3.66667	10	0.107135	0.0710732	0.0896861	0.239058	0.131718	0.192709	0.0892982	0.187828	2.10338	0.0397146
Zfp639	Q99KZ6	Zinc finger protein 639 OS=Mus musculus OX=10090 GN=Znf639 PE=1 SV=1	2	2	1	0	0	1	1	0	0.333333	0.666667	0.021427	0	0	0.0183891	0.0263435	0	0.00714235	0.0149109	2.08767	0.503387
Rcc2	Q8BK67	Protein RCC2 OS=Mus musculus OX=10090 GN=Rcc2 PE=1 SV=1	5	5	3	1	1	3	4	5	1.66667	4	0.0642811	0.0236911	0.0298954	0.0551673	0.105374	0.0802955	0.0392892	0.080279	2.04328	0.099911
Iars1	Q8BU30	Isoleucine--tRNA ligase cytoplasmic OS=Mus musculus OX=10090 GN=Iars1 PE=1 SV=2	6	6	2	1	0	5	1	1	1	2.33333	0.0428541	0.0236911	0	0.0919456	0.0263435	0.0160591	0.0221817	0.0447827	2.0189	0.446605
Nploc4	P60670	Nuclear protein localization protein 4 homolog OS=Mus musculus OX=10090 GN=Nploc4 PE=1 SV=3	4	4	1	0	1	3	0	3	0.666667	2	0.021427	0	0.0298954	0.0551673	0	0.0481773	0.0171075	0.0344482	2.01364	0.423902
Actr2	P61161	Actin-related protein 2 OS=Mus musculus OX=10090 GN=Actr2 PE=1 SV=1	5	5	5	1	1	3	7	5	2.33333	5	0.107135	0.0236911	0.0298954	0.0551673	0.184405	0.0802955	0.0535739	0.106622	1.9902	0.329371
Lmnb1	P14733	Lamin-B1 OS=Mus musculus OX=10090 GN=Lmnb1 PE=1 SV=3	11	9	6	3	1	11	6	6	3.33333	7.66667	0.128562	0.0710732	0.0298954	0.20228	0.158061	0.0963546	0.0765103	0.152232	1.98969	0.145587
Serpind1	P49182	Heparin cofactor 2 OS=Mus musculus OX=10090 GN=Serpind1 PE=1 SV=1	1	1	1	0	0	0	1	1	0.333333	0.666667	0.021427	0	0	0	0.0263435	0.0160591	0.00714235	0.0141342	1.97893	0.541081
Smc4	Q8CG47	Structural maintenance of chromosomes protein 4 OS=Mus musculus OX=10090 GN=Smc4 PE=1 SV=1	1	1	1	0	0	0	1	1	0.333333	0.666667	0.021427	0	0	0	0.0263435	0.0160591	0.00714235	0.0141342	1.97893	0.541081
Dlst	Q9D2G2	Dihydrolipoyllysine-residue succinyltransferase component of 2-oxoglutarate dehydrogenase complex mitochondrial OS=Mus musculus OX=10090 GN=Dlst PE=1 SV=1	3	3	1	0	0	0	1	1	0.333333	0.666667	0.021427	0	0	0	0.0263435	0.0160591	0.00714235	0.0141342	1.97893	0.541081
Snrnp40	Q6PE01	U5 small nuclear ribonucleoprotein 40 kDa protein OS=Mus musculus OX=10090 GN=Snrnp40 PE=1 SV=1	5	5	0	2	0	1	1	3	0.666667	1.66667	0	0.0473821	0	0.0183891	0.0263435	0.0481773	0.015794	0.03097	1.96086	0.449686
Tcerg1	Q8CGF7	Transcription elongation regulator 1 OS=Mus musculus OX=10090 GN=Tcerg1 PE=1 SV=2	15	15	3	5	1	2	4	17	3	7.66667	0.0642811	0.118455	0.0298954	0.0367782	0.105374	0.273005	0.0708773	0.138386	1.95247	0.417515
Iqgap1	Q9JKF1	Ras GTPase-activating-like protein IQGAP1 OS=Mus musculus OX=10090 GN=Iqgap1 PE=1 SV=2	12	12	7	4	0	15	2	9	3.66667	8.66667	0.149989	0.0947643	0	0.275837	0.052687	0.144532	0.0815845	0.157685	1.93278	0.385435
Matr3	Q8K310	Matrin-3 OS=Mus musculus OX=10090 GN=Matr3 PE=1 SV=1	14	14	5	10	3	17	12	13	6	14	0.107135	0.236911	0.0896861	0.312615	0.316122	0.208768	0.144577	0.279168	1.93093	0.0820951
Zfp592	Q8BHZ4	Zinc finger protein 592 OS=Mus musculus OX=10090 GN=Znf592 PE=1 SV=3	5	5	0	1	0	1	1	0	0.333333	0.666667	0	0.0236911	0	0.0183891	0.0263435	0	0.00789702	0.0149109	1.88816	0.561793
Ecm1	Q61508	Extracellular matrix protein 1 OS=Mus musculus OX=10090 GN=Ecm1 PE=1 SV=2	4	4	4	1	0	5	0	7	1.66667	4	0.0857082	0.0236911	0	0.0919456	0	0.112414	0.0364664	0.0681198	1.86801	0.502377
Lta4h	P24527	Leukotriene A-4 hydrolase OS=Mus musculus OX=10090 GN=Lta4h PE=1 SV=4	8	8	4	1	0	3	2	6	1.66667	3.66667	0.0857082	0.0236911	0	0.0551673	0.052687	0.0963546	0.0364664	0.0680697	1.86664	0.340214
Aldh2	P47738	Aldehyde dehydrogenase mitochondrial OS=Mus musculus OX=10090 GN=Aldh2 PE=1 SV=1	4	4	3	0	0	3	0	4	1	2.33333	0.0642811	0	0	0.0551673	0	0.0642364	0.021427	0.0398012	1.85752	0.565366
Qars1	Q8BML9	Glutamine--tRNA ligase OS=Mus musculus OX=10090 GN=Qars1 PE=1 SV=1	4	4	2	0	0	2	1	1	0.666667	1.33333	0.0428541	0	0	0.0367782	0.0263435	0.0160591	0.0142847	0.0263936	1.84769	0.477962
Thrap3	Q569Z6	Thyroid hormone receptor-associated protein 3 OS=Mus musculus OX=10090 GN=Thrap3 PE=1 SV=1	17	16	9	8	2	8	12	22	6.33333	14	0.192843	0.189529	0.0597907	0.147113	0.316122	0.3533	0.147388	0.272178	1.84669	0.180863
Prpf38a	Q4FK66	Pre-mRNA-splicing factor 38A OS=Mus musculus OX=10090 GN=Prpf38a PE=1 SV=1	4	4	0	1	1	1	0	5	0.666667	2	0	0.0236911	0.0298954	0.0183891	0	0.0802955	0.0178621	0.0328949	1.8416	0.593304
Cwc22	Q8C5N3	Pre-mRNA-splicing factor CWC22 homolog OS=Mus musculus OX=10090 GN=Cwc22 PE=1 SV=1	8	8	3	3	1	5	5	5	2.33333	5	0.0642811	0.0710732	0.0298954	0.0919456	0.131718	0.0802955	0.0550832	0.10132	1.83939	0.0831082
Tial1	P70318	Nucleolysin TIAR OS=Mus musculus OX=10090 GN=Tial1 PE=1 SV=1	1	1	0	2	0	1	2	1	0.666667	1.33333	0	0.0473821	0	0.0183891	0.052687	0.0160591	0.015794	0.0290451	1.83899	0.538803
Etf1	Q8BWY3	Eukaryotic peptide chain release factor subunit 1 OS=Mus musculus OX=10090 GN=Etf1 PE=1 SV=4	2	2	0	2	0	1	2	1	0.666667	1.33333	0	0.0473821	0	0.0183891	0.052687	0.0160591	0.015794	0.0290451	1.83899	0.538803
Abce1	P61222	ATP-binding cassette sub-family E member 1 OS=Mus musculus OX=10090 GN=Abce1 PE=1 SV=1	4	4	0	2	1	5	0	3	1	2.66667	0	0.0473821	0.0298954	0.0919456	0	0.0481773	0.0257592	0.0467076	1.81324	0.52268
Sarnp	Q9D1J3	SAP domain-containing ribonucleoprotein OS=Mus musculus OX=10090 GN=Sarnp PE=1 SV=3	2	2	2	3	0	2	4	4	1.66667	3.33333	0.0428541	0.0710732	0	0.0367782	0.105374	0.0642364	0.0379758	0.0687962	1.81158	0.343476
Magoh	P61327	Protein mago nashi homolog OS=Mus musculus OX=10090 GN=Magoh PE=2 SV=1	3	3	3	1	0	0	3	5	1.33333	2.66667	0.0642811	0.0236911	0	0	0.0790306	0.0802955	0.0293241	0.0531087	1.8111	0.505082
Memo1	Q91VH6	Protein MEMO1 OS=Mus musculus OX=10090 GN=Memo1 PE=1 SV=1	2	2	2	0	0	1	1	2	0.666667	1.33333	0.0428541	0	0	0.0183891	0.0263435	0.0321182	0.0142847	0.0256169	1.79331	0.487335
Macroh2a1	Q9QZQ8	Core histone macro-H2A.1 OS=Mus musculus OX=10090 GN=Macroh2a1 PE=1 SV=3	2	2	2	0	0	1	1	2	0.666667	1.33333	0.0428541	0	0	0.0183891	0.0263435	0.0321182	0.0142847	0.0256169	1.79331	0.487335
Fhl1	P97447	Four and a half LIM domains protein 1 OS=Mus musculus OX=10090 GN=Fhl1 PE=1 SV=3	1	1	0	1	0	0	1	1	0.333333	0.666667	0	0.0236911	0	0	0.0263435	0.0160591	0.00789702	0.0141342	1.78981	0.601184
Hnrnpul1	Q8VDM6	Heterogeneous nuclear ribonucleoprotein U-like protein 1 OS=Mus musculus OX=10090 GN=Hnrnpul1 PE=1 SV=1	2	2	1	2	0	2	2	2	1	2	0.021427	0.0473821	0	0.0367782	0.052687	0.0321182	0.0229364	0.0405278	1.76697	0.307297
Kmt2d	Q6PDK2	Histone-lysine N-methyltransferase 2D OS=Mus musculus OX=10090 GN=Kmt2d PE=1 SV=2	9	9	3	1	3	3	3	11	2.33333	5.66667	0.0642811	0.0236911	0.0896861	0.0551673	0.0790306	0.17665	0.0592194	0.103616	1.7497	0.348427
Sap18	O55128	Histone deacetylase complex subunit SAP18 OS=Mus musculus OX=10090 GN=Sap18 PE=1 SV=1	4	4	0	2	0	1	0	4	0.666667	1.66667	0	0.0473821	0	0.0183891	0	0.0642364	0.015794	0.0275418	1.74381	0.660212
Cpsf6	Q6NVF9	Cleavage and polyadenylation specificity factor subunit 6 OS=Mus musculus OX=10090 GN=Cpsf6 PE=1 SV=1	4	4	2	2	1	3	4	3	1.66667	3.33333	0.0428541	0.0473821	0.0298954	0.0551673	0.105374	0.0481773	0.0400439	0.0695729	1.73742	0.190602
Rtcb	Q99LF4	RNA-splicing ligase RtcB homolog OS=Mus musculus OX=10090 GN=Rtcb PE=1 SV=1	11	11	6	5	2	11	4	14	4.33333	9.66667	0.128562	0.118455	0.0597907	0.20228	0.105374	0.224827	0.102269	0.177494	1.73555	0.1511
Rnmt	Q9D0L8	mRNA cap guanine-N7 methyltransferase OS=Mus musculus OX=10090 GN=Rnmt PE=1 SV=1	3	3	1	2	0	1	2	3	1	2	0.021427	0.0473821	0	0.0183891	0.052687	0.0481773	0.0229364	0.0397511	1.7331	0.389064
Napa	Q9DB05	Alpha-soluble NSF attachment protein OS=Mus musculus OX=10090 GN=Napa PE=1 SV=1	5	5	3	0	0	2	1	3	1	2	0.0642811	0	0	0.0367782	0.0263435	0.0481773	0.021427	0.0370997	1.73144	0.521548
Nudcd2	Q9CQ48	NudC domain-containing protein 2 OS=Mus musculus OX=10090 GN=Nudcd2 PE=1 SV=1	4	4	1	1	1	3	1	3	1	2.33333	0.021427	0.0236911	0.0298954	0.0551673	0.0263435	0.0481773	0.0250045	0.0432294	1.72886	0.114078
Tpr	F6ZDS4	Nucleoprotein TPR OS=Mus musculus OX=10090 GN=Tpr PE=1 SV=1	12	12	3	1	0	3	0	6	1.33333	3	0.0642811	0.0236911	0	0.0551673	0	0.0963546	0.0293241	0.0505073	1.72238	0.563022
Psma5	Q9Z2U1	Proteasome subunit alpha type-5 OS=Mus musculus OX=10090 GN=Psma5 PE=1 SV=1	5	5	3	3	1	9	2	4	2.33333	5	0.0642811	0.0710732	0.0298954	0.165502	0.052687	0.0642364	0.0550832	0.0941418	1.70908	0.362498
Ap2m1	P84091	AP-2 complex subunit mu OS=Mus musculus OX=10090 GN=Ap2m1 PE=1 SV=1	5	5	1	1	0	1	1	2	0.666667	1.33333	0.021427	0.0236911	0	0.0183891	0.0263435	0.0321182	0.0150394	0.0256169	1.70333	0.282877
Ilf2	Q9CXY6	Interleukin enhancer-binding factor 2 OS=Mus musculus OX=10090 GN=Ilf2 PE=1 SV=1	2	2	1	1	0	1	1	2	0.666667	1.33333	0.021427	0.0236911	0	0.0183891	0.0263435	0.0321182	0.0150394	0.0256169	1.70333	0.282877
Sart3	Q9JLI8	Squamous cell carcinoma antigen recognized by T-cells 3 OS=Mus musculus OX=10090 GN=Sart3 PE=1 SV=1	1	1	1	1	0	1	1	2	0.666667	1.33333	0.021427	0.0236911	0	0.0183891	0.0263435	0.0321182	0.0150394	0.0256169	1.70333	0.282877
Dek	Q7TNV0	Protein DEK OS=Mus musculus OX=10090 GN=Dek PE=1 SV=1	1	1	1	0	1	1	2	1	0.666667	1.33333	0.021427	0	0.0298954	0.0183891	0.052687	0.0160591	0.0171075	0.0290451	1.6978	0.465398
Apex1	P28352	DNA-(apurinic or apyrimidinic site) endonuclease OS=Mus musculus OX=10090 GN=Apex1 PE=1 SV=2	2	2	2	1	0	2	1	3	1	2	0.0428541	0.0236911	0	0.0367782	0.0263435	0.0481773	0.0221817	0.0370997	1.67253	0.343766
Sf1	Q64213	Splicing factor 1 OS=Mus musculus OX=10090 GN=Sf1 PE=1 SV=6	6	6	3	3	4	5	4	14	3.33333	7.66667	0.0642811	0.0710732	0.119581	0.0919456	0.105374	0.224827	0.0849786	0.140716	1.6559	0.289442
Smarcd2	Q99JR8	SWI/SNF-related matrix-associated actin-dependent regulator of chromatin subfamily D member 2 OS=Mus musculus OX=10090 GN=Smarcd2 PE=1 SV=2	23	21	18	17	14	27	30	42	16.3333	33	0.385687	0.402748	0.418535	0.496506	0.790306	0.674482	0.402323	0.653765	1.62497	0.0430352
Banf1	O54962	Barrier-to-autointegration factor OS=Mus musculus OX=10090 GN=Banf1 PE=1 SV=1	1	1	1	0	0	1	0	1	0.333333	0.666667	0.021427	0	0	0.0183891	0	0.0160591	0.00714235	0.0114827	1.6077	0.661281
Plaa	P27612	Phospholipase A-2-activating protein OS=Mus musculus OX=10090 GN=Plaa PE=1 SV=4	3	3	1	0	0	1	0	1	0.333333	0.666667	0.021427	0	0	0.0183891	0	0.0160591	0.00714235	0.0114827	1.6077	0.661281
Eif1	P48024	Eukaryotic translation initiation factor 1 OS=Mus musculus OX=10090 GN=Eif1 PE=1 SV=2	1	1	1	0	0	1	0	1	0.333333	0.666667	0.021427	0	0	0.0183891	0	0.0160591	0.00714235	0.0114827	1.6077	0.661281
Eif4e	P63073	Eukaryotic translation initiation factor 4E OS=Mus musculus OX=10090 GN=Eif4e PE=1 SV=1	3	3	1	0	0	1	0	1	0.333333	0.666667	0.021427	0	0	0.0183891	0	0.0160591	0.00714235	0.0114827	1.6077	0.661281
Hic2	Q9JLZ6	Hypermethylated in cancer 2 protein OS=Mus musculus OX=10090 GN=Hic2 PE=2 SV=4	1	1	1	0	0	1	0	1	0.333333	0.666667	0.021427	0	0	0.0183891	0	0.0160591	0.00714235	0.0114827	1.6077	0.661281
Hdac2	P70288	Histone deacetylase 2 OS=Mus musculus OX=10090 GN=Hdac2 PE=1 SV=1	8	3	4	1	3	4	5	7	2.66667	5.33333	0.0857082	0.0236911	0.0896861	0.0735565	0.131718	0.112414	0.0663618	0.105896	1.59574	0.222098
Niban2	Q8R1F1	Protein Niban 2 OS=Mus musculus OX=10090 GN=Niban2 PE=1 SV=2	7	7	3	1	0	5	0	3	1.33333	2.66667	0.0642811	0.0236911	0	0.0919456	0	0.0481773	0.0293241	0.0467076	1.59281	0.621253
Khdrbs1	Q60749	KH domain-containing RNA-binding signal transduction-associated protein 1 OS=Mus musculus OX=10090 GN=Khdrbs1 PE=1 SV=2	5	5	1	1	2	5	1	3	1.33333	3	0.021427	0.0236911	0.0597907	0.0919456	0.0263435	0.0481773	0.0349696	0.0554888	1.58677	0.42171
Sumo2	P61957	Small ubiquitin-related modifier 2 OS=Mus musculus OX=10090 GN=Sumo2 PE=1 SV=1	2	1	2	3	3	6	5	5	2.66667	5.33333	0.0428541	0.0710732	0.0896861	0.110335	0.131718	0.0802955	0.0678711	0.107449	1.58314	0.121559
Psmd6	Q99JI4	26S proteasome non-ATPase regulatory subunit 6 OS=Mus musculus OX=10090 GN=Psmd6 PE=1 SV=1	9	9	11	1	0	9	5	7	4	7	0.235697	0.0236911	0	0.165502	0.131718	0.112414	0.0864628	0.136544	1.57923	0.548516
Lrrc59	Q922Q8	Leucine-rich repeat-containing protein 59 OS=Mus musculus OX=10090 GN=Lrrc59 PE=1 SV=1	2	2	1	1	0	3	0	1	0.666667	1.33333	0.021427	0.0236911	0	0.0551673	0	0.0160591	0.0150394	0.0237421	1.57867	0.654677
Rbm14	Q8C2Q3	RNA-binding protein 14 OS=Mus musculus OX=10090 GN=Rbm14 PE=1 SV=1	10	10	3	8	3	9	8	10	4.66667	9	0.0642811	0.189529	0.0896861	0.165502	0.210748	0.160591	0.114499	0.178947	1.56288	0.194737
Hp1bp3	Q3TEA8	Heterochromatin protein 1-binding protein 3 OS=Mus musculus OX=10090 GN=Hp1bp3 PE=1 SV=1	4	4	3	2	2	3	5	5	2.33333	4.33333	0.0642811	0.0473821	0.0597907	0.0551673	0.131718	0.0802955	0.0571513	0.0890601	1.55832	0.239127
Anxa7	Q07076	Annexin A7 OS=Mus musculus OX=10090 GN=Anxa7 PE=1 SV=2	4	4	2	0	0	1	0	3	0.666667	1.33333	0.0428541	0	0	0.0183891	0	0.0481773	0.0142847	0.0221888	1.55333	0.713225
Arhgef2	Q60875	Rho guanine nucleotide exchange factor 2 OS=Mus musculus OX=10090 GN=Arhgef2 PE=1 SV=4	2	2	2	0	0	1	0	3	0.666667	1.33333	0.0428541	0	0	0.0183891	0	0.0481773	0.0142847	0.0221888	1.55333	0.713225
Myo1c	Q9WTI7	Unconventional myosin-Ic OS=Mus musculus OX=10090 GN=Myo1c PE=1 SV=2	7	7	2	0	0	1	0	3	0.666667	1.33333	0.0428541	0	0	0.0183891	0	0.0481773	0.0142847	0.0221888	1.55333	0.713225
Ruvbl1	P60122	RuvB-like 1 OS=Mus musculus OX=10090 GN=Ruvbl1 PE=1 SV=1	9	9	8	6	0	12	4	10	4.66667	8.66667	0.171416	0.142146	0	0.220669	0.105374	0.160591	0.104521	0.162211	1.55195	0.408478
Ogdh	Q60597	2-oxoglutarate dehydrogenase mitochondrial OS=Mus musculus OX=10090 GN=Ogdh PE=1 SV=3	5	5	3	3	0	3	1	8	2	4	0.0642811	0.0710732	0	0.0551673	0.0263435	0.128473	0.0451181	0.0699945	1.55136	0.547494
Dhx9	O70133	ATP-dependent RNA helicase A OS=Mus musculus OX=10090 GN=Dhx9 PE=1 SV=2	25	25	17	13	12	29	21	31	14	27	0.36426	0.307984	0.358744	0.533284	0.553214	0.497832	0.343663	0.52811	1.53671	0.00157775
Snrpf	P62307	Small nuclear ribonucleoprotein F OS=Mus musculus OX=10090 GN=Snrpf PE=1 SV=1	1	1	2	0	1	2	1	3	1	2	0.0428541	0	0.0298954	0.0367782	0.0263435	0.0481773	0.0242498	0.0370997	1.5299	0.415751
Copg1	Q9QZE5	Coatomer subunit gamma-1 OS=Mus musculus OX=10090 GN=Copg1 PE=1 SV=1	5	5	1	1	0	2	0	2	0.666667	1.33333	0.021427	0.0236911	0	0.0367782	0	0.0321182	0.0150394	0.0229655	1.52702	0.596664
Cbfb	Q08024	Core-binding factor subunit beta OS=Mus musculus OX=10090 GN=Cbfb PE=1 SV=1	3	3	2	4	2	7	4	4	2.66667	5	0.0428541	0.0947643	0.0597907	0.128724	0.105374	0.0642364	0.065803	0.0994448	1.51125	0.237934
Tpi1	P17751	Triosephosphate isomerase OS=Mus musculus OX=10090 GN=Tpi1 PE=1 SV=4	6	6	1	3	2	7	2	3	2	4	0.021427	0.0710732	0.0597907	0.128724	0.052687	0.0481773	0.0507637	0.0765294	1.50756	0.440829
U2surp	Q6NV83	U2 snRNP-associated SURP motif-containing protein OS=Mus musculus OX=10090 GN=U2surp PE=1 SV=3	8	8	3	3	1	4	3	6	2.33333	4.33333	0.0642811	0.0710732	0.0298954	0.0735565	0.0790306	0.0963546	0.0550832	0.0829805	1.50646	0.126303
Rps19	Q9CZX8	40S ribosomal protein S19 OS=Mus musculus OX=10090 GN=Rps19 PE=1 SV=3	3	3	0	2	0	3	0	1	0.666667	1.33333	0	0.0473821	0	0.0551673	0	0.0160591	0.015794	0.0237421	1.50323	0.744493
Rpn1	Q91YQ5	Dolichyl-diphosphooligosaccharide--protein glycosyltransferase subunit 1 OS=Mus musculus OX=10090 GN=Rpn1 PE=1 SV=1	6	6	6	2	1	11	1	5	3	5.66667	0.128562	0.0473821	0.0298954	0.20228	0.0263435	0.0802955	0.0686132	0.102973	1.50078	0.599082
Vcp	Q01853	Transitional endoplasmic reticulum ATPase OS=Mus musculus OX=10090 GN=Vcp PE=1 SV=4	18	18	9	10	6	22	12	12	8.33333	15.3333	0.192843	0.236911	0.179372	0.404561	0.316122	0.192709	0.203042	0.304464	1.49951	0.187347
Pin4	Q9CWW6	Peptidyl-prolyl cis-trans isomerase NIMA-interacting 4 OS=Mus musculus OX=10090 GN=Pin4 PE=1 SV=1	2	2	1	0	1	1	1	2	0.666667	1.33333	0.021427	0	0.0298954	0.0183891	0.0263435	0.0321182	0.0171075	0.0256169	1.49741	0.431871
Smap	Q9R0P4	Small acidic protein OS=Mus musculus OX=10090 GN=Smap PE=1 SV=1	1	1	1	0	2	2	2	2	1	2	0.021427	0	0.0597907	0.0367782	0.052687	0.0321182	0.0270726	0.0405278	1.49701	0.508717
Syncrip	Q7TMK9	Heterogeneous nuclear ribonucleoprotein Q OS=Mus musculus OX=10090 GN=Syncrip PE=1 SV=2	9	9	3	3	1	5	1	8	2.33333	4.66667	0.0642811	0.0710732	0.0298954	0.0919456	0.0263435	0.128473	0.0550832	0.082254	1.49327	0.449953
Hcfc1	Q61191	Host cell factor 1 OS=Mus musculus OX=10090 GN=Hcfc1 PE=1 SV=2	19	18	11	8	4	12	13	15	7.66667	13.3333	0.235697	0.189529	0.119581	0.220669	0.342466	0.240886	0.181602	0.268007	1.47579	0.162834
Ap2b1	Q9DBG3	AP-2 complex subunit beta OS=Mus musculus OX=10090 GN=Ap2b1 PE=1 SV=1	3	1	1	1	0	1	0	3	0.666667	1.33333	0.021427	0.0236911	0	0.0183891	0	0.0481773	0.0150394	0.0221888	1.47538	0.676954
Eif3l	Q8QZY1	Eukaryotic translation initiation factor 3 subunit L OS=Mus musculus OX=10090 GN=Eif3l PE=1 SV=1	10	10	7	3	1	10	4	5	3.66667	6.33333	0.149989	0.0710732	0.0298954	0.183891	0.105374	0.0802955	0.0836526	0.123187	1.4726	0.448186
Cbx1	P83917	Chromobox protein homolog 1 OS=Mus musculus OX=10090 GN=Cbx1 PE=1 SV=1	3	2	3	1	1	1	4	3	1.66667	2.66667	0.0642811	0.0236911	0.0298954	0.0183891	0.105374	0.0481773	0.0392892	0.0573135	1.45876	0.561108
Psma7	Q9Z2U0	Proteasome subunit alpha type-7 OS=Mus musculus OX=10090 GN=Psma7 PE=1 SV=1	7	7	3	3	3	6	4	7	3	5.66667	0.0642811	0.0710732	0.0896861	0.110335	0.105374	0.112414	0.0750135	0.109374	1.45806	0.0120349
Thbs1	P35441	Thrombospondin-1 OS=Mus musculus OX=10090 GN=Thbs1 PE=1 SV=1	1	1	0	1	0	1	0	1	0.333333	0.666667	0	0.0236911	0	0.0183891	0	0.0160591	0.00789702	0.0114827	1.45406	0.732633
Snrpa1	P57784	U2 small nuclear ribonucleoprotein A' OS=Mus musculus OX=10090 GN=Snrpa1 PE=1 SV=2	1	1	0	1	0	1	0	1	0.333333	0.666667	0	0.0236911	0	0.0183891	0	0.0160591	0.00789702	0.0114827	1.45406	0.732633
G3bp2	P97379	Ras GTPase-activating protein-binding protein 2 OS=Mus musculus OX=10090 GN=G3bp2 PE=1 SV=2	4	4	0	1	0	1	0	1	0.333333	0.666667	0	0.0236911	0	0.0183891	0	0.0160591	0.00789702	0.0114827	1.45406	0.732633
Farsb	Q9WUA2	Phenylalanine--tRNA ligase beta subunit OS=Mus musculus OX=10090 GN=Farsb PE=1 SV=2	1	1	0	1	0	1	0	1	0.333333	0.666667	0	0.0236911	0	0.0183891	0	0.0160591	0.00789702	0.0114827	1.45406	0.732633
Eif2s2	Q99L45	Eukaryotic translation initiation factor 2 subunit 2 OS=Mus musculus OX=10090 GN=Eif2s2 PE=1 SV=1	8	8	3	3	2	3	5	6	2.66667	4.66667	0.0642811	0.0710732	0.0597907	0.0551673	0.131718	0.0963546	0.0650484	0.0944132	1.45143	0.25938
Sumo3	Q9Z172	Small ubiquitin-related modifier 3 OS=Mus musculus OX=10090 GN=Sumo3 PE=1 SV=1	2	1	2	2	3	4	4	5	2.33333	4.33333	0.0428541	0.0473821	0.0896861	0.0735565	0.105374	0.0802955	0.0599741	0.0864087	1.44077	0.211273
Hdac1	O09106	Histone deacetylase 1 OS=Mus musculus OX=10090 GN=Hdac1 PE=1 SV=1	8	3	4	2	3	5	5	6	3	5.33333	0.0857082	0.0473821	0.0896861	0.0919456	0.131718	0.0963546	0.0742588	0.106673	1.4365	0.153753
Psmd1	Q3TXS7	26S proteasome non-ATPase regulatory subunit 1 OS=Mus musculus OX=10090 GN=Psmd1 PE=1 SV=1	12	12	4	3	2	8	0	10	3	6	0.0857082	0.0710732	0.0597907	0.147113	0	0.160591	0.0721907	0.102568	1.42079	0.590293
Tubgcp2	Q921G8	Gamma-tubulin complex component 2 OS=Mus musculus OX=10090 GN=Tubgcp2 PE=1 SV=2	6	6	2	0	0	1	1	1	0.666667	1	0.0428541	0	0	0.0183891	0.0263435	0.0160591	0.0142847	0.0202639	1.41858	0.703508
Hnrnpm	Q9D0E1	Heterogeneous nuclear ribonucleoprotein M OS=Mus musculus OX=10090 GN=Hnrnpm PE=1 SV=3	32	32	27	27	19	47	34	48	24.3333	43	0.57853	0.639659	0.568012	0.864288	0.89568	0.770837	0.5954	0.843602	1.41686	0.00472054
Serpinb1b	Q8VHP7	Leukocyte elastase inhibitor B OS=Mus musculus OX=10090 GN=Serpinb1b PE=1 SV=1	1	1	1	1	1	2	2	1	1	1.66667	0.021427	0.0236911	0.0298954	0.0367782	0.052687	0.0160591	0.0250045	0.0351748	1.40674	0.403685
Coil	Q5SU73	Coilin OS=Mus musculus OX=10090 GN=Coil PE=1 SV=1	4	4	0	2	0	1	0	3	0.666667	1.33333	0	0.0473821	0	0.0183891	0	0.0481773	0.015794	0.0221888	1.40488	0.777252
Upp1	P52624	Uridine phosphorylase 1 OS=Mus musculus OX=10090 GN=Upp1 PE=1 SV=2	1	1	2	1	0	1	1	3	1	1.66667	0.0428541	0.0236911	0	0.0183891	0.0263435	0.0481773	0.0221817	0.03097	1.39619	0.59556
Sart1	Q9Z315	U4/U6.U5 tri-snRNP-associated protein 1 OS=Mus musculus OX=10090 GN=Sart1 PE=1 SV=1	8	8	2	1	0	1	1	3	1	1.66667	0.0428541	0.0236911	0	0.0183891	0.0263435	0.0481773	0.0221817	0.03097	1.39619	0.59556
Trim28	Q62318	Transcription intermediary factor 1-beta OS=Mus musculus OX=10090 GN=Trim28 PE=1 SV=3	20	20	19	22	19	32	31	42	20	35	0.407114	0.521204	0.568012	0.588452	0.816649	0.674482	0.498776	0.693194	1.38979	0.0765373
Nudt5	Q9JKX6	ADP-sugar pyrophosphatase OS=Mus musculus OX=10090 GN=Nudt5 PE=1 SV=1	3	3	5	2	0	3	3	5	2.33333	3.66667	0.107135	0.0473821	0	0.0551673	0.0790306	0.0802955	0.0515058	0.0714978	1.38815	0.566647
Cbx3	P23198	Chromobox protein homolog 3 OS=Mus musculus OX=10090 GN=Cbx3 PE=1 SV=2	3	2	6	2	1	4	5	5	3	4.66667	0.128562	0.0473821	0.0298954	0.0735565	0.131718	0.0802955	0.0686132	0.0951898	1.38734	0.495865
Txnl1	Q8CDN6	Thioredoxin-like protein 1 OS=Mus musculus OX=10090 GN=Txnl1 PE=1 SV=3	2	2	1	1	1	1	2	2	1	1.66667	0.021427	0.0236911	0.0298954	0.0183891	0.052687	0.0321182	0.0250045	0.0343981	1.37568	0.412647
Pdcd6ip	Q9WU78	Programmed cell death 6-interacting protein OS=Mus musculus OX=10090 GN=Pdcd6ip PE=1 SV=3	13	13	5	5	2	9	3	9	4	7	0.107135	0.118455	0.0597907	0.165502	0.0790306	0.144532	0.0951271	0.129688	1.36331	0.336059
Rps17	P63276	40S ribosomal protein S17 OS=Mus musculus OX=10090 GN=Rps17 PE=1 SV=2	3	3	3	2	1	5	2	3	2	3.33333	0.0642811	0.0473821	0.0298954	0.0919456	0.052687	0.0481773	0.0471862	0.06427	1.36205	0.373802
Ddx46	Q569Z5	Probable ATP-dependent RNA helicase DDX46 OS=Mus musculus OX=10090 GN=Ddx46 PE=1 SV=2	18	18	11	11	8	18	12	22	10	17.3333	0.235697	0.260602	0.239163	0.331004	0.316122	0.3533	0.245154	0.333475	1.36027	0.00268237
Cdk1	P11440	Cyclin-dependent kinase 1 OS=Mus musculus OX=10090 GN=Cdk1 PE=1 SV=3	8	7	5	7	3	8	7	10	5	8.33333	0.107135	0.165837	0.0896861	0.147113	0.184405	0.160591	0.120886	0.164036	1.35695	0.165654
Gnai2	P08752	Guanine nucleotide-binding protein G(i) subunit alpha-2 OS=Mus musculus OX=10090 GN=Gnai2 PE=1 SV=5	6	4	2	3	0	4	0	5	1.66667	3	0.0428541	0.0710732	0	0.0735565	0	0.0802955	0.0379758	0.051284	1.35044	0.707268
Dync1i2	O88487	Cytoplasmic dynein 1 intermediate chain 2 OS=Mus musculus OX=10090 GN=Dync1i2 PE=1 SV=1	2	2	1	1	0	1	1	1	0.666667	1	0.021427	0.0236911	0	0.0183891	0.0263435	0.0160591	0.0150394	0.0202639	1.34739	0.557063
Ruvbl2	Q9WTM5	RuvB-like 2 OS=Mus musculus OX=10090 GN=Ruvbl2 PE=1 SV=3	17	17	10	9	2	16	4	16	7	12	0.21427	0.21322	0.0597907	0.294226	0.105374	0.256946	0.162427	0.218848	1.34737	0.505671
Api5	O35841	Apoptosis inhibitor 5 OS=Mus musculus OX=10090 GN=Api5 PE=1 SV=2	2	2	2	0	1	3	1	1	1	1.66667	0.0428541	0	0.0298954	0.0551673	0.0263435	0.0160591	0.0242498	0.0325233	1.34118	0.656776
Fabp5	Q05816	Fatty acid-binding protein 5 OS=Mus musculus OX=10090 GN=Fabp5 PE=1 SV=3	3	3	9	7	6	13	11	12	7.33333	12	0.192843	0.165837	0.179372	0.239058	0.289779	0.192709	0.179351	0.240515	1.34103	0.103392
Itgb4	A2A863	Integrin beta-4 OS=Mus musculus OX=10090 GN=Itgb4 PE=1 SV=1	14	14	8	9	1	6	7	16	6	9.66667	0.171416	0.21322	0.0298954	0.110335	0.184405	0.256946	0.138177	0.183895	1.33086	0.54808
Hint1	P70349	Histidine triad nucleotide-binding protein 1 OS=Mus musculus OX=10090 GN=Hint1 PE=1 SV=3	4	4	2	2	3	6	3	3	2.33333	4	0.0428541	0.0473821	0.0896861	0.110335	0.0790306	0.0481773	0.0599741	0.0791808	1.32025	0.456642
Kdm6a	O70546	Lysine-specific demethylase 6A OS=Mus musculus OX=10090 GN=Kdm6a PE=1 SV=2	12	12	5	7	2	6	7	9	4.66667	7.33333	0.107135	0.165837	0.0597907	0.110335	0.184405	0.144532	0.110921	0.146424	1.32007	0.396249
Bub3	Q9WVA3	Mitotic checkpoint protein BUB3 OS=Mus musculus OX=10090 GN=Bub3 PE=1 SV=2	8	8	7	6	3	10	6	10	5.33333	8.66667	0.149989	0.142146	0.0896861	0.183891	0.158061	0.160591	0.127274	0.167514	1.31617	0.12298
Tmpo	Q61033	Lamina-associated polypeptide 2 isoforms alpha/zeta OS=Mus musculus OX=10090 GN=Tmpo PE=1 SV=4	20	20	15	13	13	19	21	27	13.6667	22.3333	0.321406	0.307984	0.38864	0.349393	0.553214	0.433596	0.339343	0.445401	1.31254	0.173785
Col1a2	Q01149	Collagen alpha-2(I) chain OS=Mus musculus OX=10090 GN=Col1a2 PE=1 SV=2	2	2	1	2	1	1	3	2	1.33333	2	0.021427	0.0473821	0.0298954	0.0183891	0.0790306	0.0321182	0.0329015	0.0431793	1.31238	0.632526
Smarcc1	P97496	SWI/SNF complex subunit SMARCC1 OS=Mus musculus OX=10090 GN=Smarcc1 PE=1 SV=2	28	19	19	20	15	25	25	39	18	29.6667	0.407114	0.473821	0.44843	0.459728	0.658588	0.626305	0.443122	0.58154	1.31237	0.09882
Ddx39b	Q9Z1N5	Spliceosome RNA helicase Ddx39b OS=Mus musculus OX=10090 GN=Ddx39b PE=1 SV=1	10	3	5	7	7	10	9	13	6.33333	10.6667	0.107135	0.165837	0.209268	0.183891	0.237092	0.208768	0.160747	0.209917	1.30589	0.214345
Vars1	Q9Z1Q9	Valine--tRNA ligase OS=Mus musculus OX=10090 GN=Vars1 PE=1 SV=1	6	6	2	4	0	8	0	2	2	3.33333	0.0428541	0.0947643	0	0.147113	0	0.0321182	0.0458728	0.0597437	1.30238	0.804284
Rpl30	P62889	60S ribosomal protein L30 OS=Mus musculus OX=10090 GN=Rpl30 PE=1 SV=2	3	3	1	1	1	3	1	1	1	1.66667	0.021427	0.0236911	0.0298954	0.0551673	0.0263435	0.0160591	0.0250045	0.0325233	1.3007	0.56416
Ddx17	Q501J6	Probable ATP-dependent RNA helicase DDX17 OS=Mus musculus OX=10090 GN=Ddx17 PE=1 SV=1	18	13	13	17	6	20	15	22	12	19	0.278552	0.402748	0.179372	0.367782	0.395153	0.3533	0.286891	0.372078	1.29693	0.264952
Ddx39a	Q8VDW0	ATP-dependent RNA helicase DDX39A OS=Mus musculus OX=10090 GN=Ddx39a PE=1 SV=1	10	3	6	8	7	10	11	13	7	11.3333	0.128562	0.189529	0.209268	0.183891	0.289779	0.208768	0.175786	0.227479	1.29407	0.267343
Nars1	Q8BP47	Asparagine--tRNA ligase cytoplasmic OS=Mus musculus OX=10090 GN=NARS1 PE=1 SV=2	7	7	2	3	1	6	1	3	2	3.33333	0.0428541	0.0710732	0.0298954	0.110335	0.0263435	0.0481773	0.0479409	0.0616185	1.2853	0.65013
Coro1b	Q9WUM3	Coronin-1B OS=Mus musculus OX=10090 GN=Coro1b PE=1 SV=1	4	4	2	1	3	4	3	3	2	3.33333	0.0428541	0.0236911	0.0896861	0.0735565	0.0790306	0.0481773	0.0520771	0.0669214	1.28505	0.533007
Srsf9	Q9D0B0	Serine/arginine-rich splicing factor 9 OS=Mus musculus OX=10090 GN=Srsf9 PE=1 SV=1	4	3	4	2	1	5	2	4	2.33333	3.66667	0.0857082	0.0473821	0.0298954	0.0919456	0.052687	0.0642364	0.0543286	0.069623	1.28152	0.490763
Gdi2	Q61598	Rab GDP dissociation inhibitor beta OS=Mus musculus OX=10090 GN=Gdi2 PE=1 SV=1	4	4	4	1	0	5	0	3	1.66667	2.66667	0.0857082	0.0236911	0	0.0919456	0	0.0481773	0.0364664	0.0467076	1.28084	0.794856
Otub1	Q7TQI3	Ubiquitin thioesterase OTUB1 OS=Mus musculus OX=10090 GN=Otub1 PE=1 SV=2	4	4	9	6	4	9	9	11	6.33333	9.66667	0.192843	0.142146	0.119581	0.165502	0.237092	0.17665	0.151524	0.193081	1.27426	0.251722
Khsrp	Q3U0V1	Far upstream element-binding protein 2 OS=Mus musculus OX=10090 GN=Khsrp PE=1 SV=2	16	16	9	19	10	21	15	26	12.6667	20.6667	0.192843	0.45013	0.298954	0.386171	0.395153	0.417537	0.313976	0.39962	1.27277	0.318503
Smarcd1	Q61466	SWI/SNF-related matrix-associated actin-dependent regulator of chromatin subfamily D member 1 OS=Mus musculus OX=10090 GN=Smarcd1 PE=1 SV=3	3	1	1	1	1	2	1	2	1	1.66667	0.021427	0.0236911	0.0298954	0.0367782	0.0263435	0.0321182	0.0250045	0.0317466	1.26964	0.162126
Pkp3	Q9QY23	Plakophilin-3 OS=Mus musculus OX=10090 GN=Pkp3 PE=1 SV=2	3	3	1	2	0	1	2	1	1	1.33333	0.021427	0.0473821	0	0.0183891	0.052687	0.0160591	0.0229364	0.0290451	1.26633	0.752795
Pbrm1	Q8BSQ9	Protein polybromo-1 OS=Mus musculus OX=10090 GN=Pbrm1 PE=1 SV=4	14	14	10	4	3	10	3	15	5.66667	9.33333	0.21427	0.0947643	0.0896861	0.183891	0.0790306	0.240886	0.132907	0.167936	1.26356	0.604962
Smarce1	O54941	SWI/SNF-related matrix-associated actin-dependent regulator of chromatin subfamily E member 1 OS=Mus musculus OX=10090 GN=Smarce1 PE=1 SV=1	13	13	9	9	8	11	11	20	8.66667	14	0.192843	0.21322	0.239163	0.20228	0.289779	0.321182	0.215075	0.27108	1.2604	0.214692
Rbbp4	Q60972	Histone-binding protein RBBP4 OS=Mus musculus OX=10090 GN=Rbbp4 PE=1 SV=5	10	3	8	3	4	7	5	12	5	8	0.171416	0.0710732	0.119581	0.128724	0.131718	0.192709	0.12069	0.15105	1.25155	0.44292
Luc7l	Q9CYI4	Putative RNA-binding protein Luc7-like 1 OS=Mus musculus OX=10090 GN=Luc7l PE=1 SV=2	6	3	3	7	2	6	4	9	4	6.33333	0.0642811	0.165837	0.0597907	0.110335	0.105374	0.144532	0.0966364	0.12008	1.2426	0.558189
Rps27	Q6ZWU9	40S ribosomal protein S27 OS=Mus musculus OX=10090 GN=Rps27 PE=1 SV=3	2	1	1	1	1	1	1	3	1	1.66667	0.021427	0.0236911	0.0298954	0.0183891	0.0263435	0.0481773	0.0250045	0.03097	1.23858	0.554416
Dtd1	Q9DD18	D-aminoacyl-tRNA deacylase 1 OS=Mus musculus OX=10090 GN=Dtd1 PE=1 SV=2	2	2	1	1	1	1	1	3	1	1.66667	0.021427	0.0236911	0.0298954	0.0183891	0.0263435	0.0481773	0.0250045	0.03097	1.23858	0.554416
Elavl1	P70372	ELAV-like protein 1 OS=Mus musculus OX=10090 GN=Elavl1 PE=1 SV=2	7	7	5	4	2	8	3	6	3.66667	5.66667	0.107135	0.0947643	0.0597907	0.147113	0.0790306	0.0963546	0.0872301	0.107499	1.23237	0.460737
Gfpt1	P47856	Glutamine--fructose-6-phosphate aminotransferase [isomerizing] 1 OS=Mus musculus OX=10090 GN=Gfpt1 PE=1 SV=3	7	7	5	0	0	4	1	2	1.66667	2.33333	0.107135	0	0	0.0735565	0.0263435	0.0321182	0.0357117	0.0440061	1.23226	0.840711
Eif3i	Q9QZD9	Eukaryotic translation initiation factor 3 subunit I OS=Mus musculus OX=10090 GN=Eif3i PE=1 SV=1	9	9	8	10	0	10	9	5	6	8	0.171416	0.236911	0	0.183891	0.237092	0.0802955	0.136109	0.167093	1.22764	0.731866
Hsd17b4	P51660	Peroxisomal multifunctional enzyme type 2 OS=Mus musculus OX=10090 GN=Hsd17b4 PE=1 SV=3	9	9	3	2	5	5	5	6	3.33333	5.33333	0.0642811	0.0473821	0.149477	0.0919456	0.131718	0.0963546	0.0870467	0.106673	1.22546	0.594809
Hnrnpc	Q9Z204	Heterogeneous nuclear ribonucleoproteins C1/C2 OS=Mus musculus OX=10090 GN=Hnrnpc PE=1 SV=1	11	11	10	14	8	17	13	19	10.6667	16.3333	0.21427	0.331675	0.239163	0.312615	0.342466	0.305123	0.261703	0.320068	1.22302	0.194536
Capza2	P47754	F-actin-capping protein subunit alpha-2 OS=Mus musculus OX=10090 GN=Capza2 PE=1 SV=3	6	4	5	3	0	6	1	5	2.66667	4	0.107135	0.0710732	0	0.110335	0.0263435	0.0802955	0.0594028	0.0723246	1.21753	0.762439
Eif3m	Q99JX4	Eukaryotic translation initiation factor 3 subunit M OS=Mus musculus OX=10090 GN=Eif3m PE=1 SV=1	5	5	4	2	0	7	0	2	2	3	0.0857082	0.0473821	0	0.128724	0	0.0321182	0.0443634	0.053614	1.20852	0.850251
Capg	P24452	Macrophage-capping protein OS=Mus musculus OX=10090 GN=Capg PE=1 SV=2	4	4	2	4	2	6	3	3	2.66667	4	0.0428541	0.0947643	0.0597907	0.110335	0.0790306	0.0481773	0.065803	0.0791808	1.2033	0.600666
Rbbp7	Q60973	Histone-binding protein RBBP7 OS=Mus musculus OX=10090 GN=Rbbp7 PE=1 SV=1	13	6	15	6	7	11	12	18	9.33333	13.6667	0.321406	0.142146	0.209268	0.20228	0.316122	0.289064	0.224273	0.269155	1.20012	0.512748
Ctnna1	P26231	Catenin alpha-1 OS=Mus musculus OX=10090 GN=Ctnna1 PE=1 SV=1	13	13	3	3	4	7	3	6	3.33333	5.33333	0.0642811	0.0710732	0.119581	0.128724	0.0790306	0.0963546	0.0849786	0.10137	1.19288	0.510193
Fn1	P11276	Fibronectin OS=Mus musculus OX=10090 GN=Fn1 PE=1 SV=4	1	1	2	1	0	2	1	1	1	1.33333	0.0428541	0.0236911	0	0.0367782	0.0263435	0.0160591	0.0221817	0.0263936	1.18988	0.774827
Fam76b	Q80XP8	Protein FAM76B OS=Mus musculus OX=10090 GN=Fam76b PE=1 SV=1	1	1	2	1	0	2	1	1	1	1.33333	0.0428541	0.0236911	0	0.0367782	0.0263435	0.0160591	0.0221817	0.0263936	1.18988	0.774827
Hmgb2	P30681	High mobility group protein B2 OS=Mus musculus OX=10090 GN=Hmgb2 PE=1 SV=3	6	6	5	6	5	9	8	6	5.33333	7.66667	0.107135	0.142146	0.149477	0.165502	0.210748	0.0963546	0.132919	0.157535	1.18519	0.52881
Rps11	P62281	40S ribosomal protein S11 OS=Mus musculus OX=10090 GN=Rps11 PE=1 SV=3	6	6	5	4	4	6	6	7	4.33333	6.33333	0.107135	0.0947643	0.119581	0.110335	0.158061	0.112414	0.10716	0.126936	1.18455	0.312893
Carhsp1	Q9CR86	Calcium-regulated heat stable protein 1 OS=Mus musculus OX=10090 GN=Carhsp1 PE=1 SV=1	2	2	1	0	1	1	1	1	0.666667	1	0.021427	0	0.0298954	0.0183891	0.0263435	0.0160591	0.0171075	0.0202639	1.18451	0.754532
Eif3c	Q8R1B4	Eukaryotic translation initiation factor 3 subunit C OS=Mus musculus OX=10090 GN=Eif3c PE=1 SV=1	7	7	5	2	2	6	3	4	3	4.33333	0.107135	0.0473821	0.0597907	0.110335	0.0790306	0.0642364	0.071436	0.0845339	1.18335	0.595136
Rbmxl1	Q91VM5	RNA binding motif protein X-linked-like-1 OS=Mus musculus OX=10090 GN=Rbmxl1 PE=2 SV=1	9	9	3	9	2	6	3	13	4.66667	7.33333	0.0642811	0.21322	0.0597907	0.110335	0.0790306	0.208768	0.11243	0.132711	1.18038	0.766444
Pnn	O35691	Pinin OS=Mus musculus OX=10090 GN=Pnn PE=1 SV=4	5	5	4	3	1	3	2	7	2.66667	4	0.0857082	0.0710732	0.0298954	0.0551673	0.052687	0.112414	0.0622256	0.0734227	1.17994	0.685382
Prps2	Q9CS42	Ribose-phosphate pyrophosphokinase 2 OS=Mus musculus OX=10090 GN=Prps2 PE=1 SV=4	1	1	2	0	0	1	0	2	0.666667	1	0.0428541	0	0	0.0183891	0	0.0321182	0.0142847	0.0168358	1.17859	0.888287
Clic1	Q9Z1Q5	Chloride intracellular channel protein 1 OS=Mus musculus OX=10090 GN=Clic1 PE=1 SV=3	3	3	3	2	3	5	3	4	2.66667	4	0.0642811	0.0473821	0.0896861	0.0919456	0.0790306	0.0642364	0.0671165	0.0784042	1.16818	0.484566
Prpf8	Q99PV0	Pre-mRNA-processing-splicing factor 8 OS=Mus musculus OX=10090 GN=Prpf8 PE=1 SV=2	50	50	16	26	16	24	17	49	19.3333	30	0.342833	0.615968	0.478326	0.441339	0.44784	0.786896	0.479042	0.558691	1.16627	0.596564
Arpc1b	Q9WV32	Actin-related protein 2/3 complex subunit 1B OS=Mus musculus OX=10090 GN=Arpc1b PE=1 SV=4	3	3	4	2	2	5	2	5	2.66667	4	0.0857082	0.0473821	0.0597907	0.0919456	0.052687	0.0802955	0.0642937	0.074976	1.16615	0.546064
Igf2bp1	O88477	Insulin-like growth factor 2 mRNA-binding protein 1 OS=Mus musculus OX=10090 GN=Igf2bp1 PE=1 SV=1	9	9	3	9	1	7	2	11	4.33333	6.66667	0.0642811	0.21322	0.0298954	0.128724	0.052687	0.17665	0.102465	0.119354	1.16482	0.81298
Hmgb1	P63158	High mobility group protein B1 OS=Mus musculus OX=10090 GN=Hmgb1 PE=1 SV=2	10	10	18	20	13	23	22	28	17	24.3333	0.385687	0.473821	0.38864	0.42295	0.579557	0.449655	0.416049	0.484054	1.16345	0.293952
Ybx1	P62960	Y-box-binding protein 1 OS=Mus musculus OX=10090 GN=Ybx1 PE=1 SV=3	5	3	5	6	2	9	3	7	4.33333	6.33333	0.107135	0.142146	0.0597907	0.165502	0.0790306	0.112414	0.103024	0.118982	1.1549	0.66939
Eif4a3	Q91VC3	Eukaryotic initiation factor 4A-III OS=Mus musculus OX=10090 GN=Eif4a3 PE=1 SV=3	19	17	12	16	10	16	17	21	12.6667	18	0.257124	0.379057	0.298954	0.294226	0.44784	0.337241	0.311712	0.359769	1.15417	0.45448
Pgam5	Q8BX10	Serine/threonine-protein phosphatase PGAM5 mitochondrial OS=Mus musculus OX=10090 GN=Pgam5 PE=1 SV=1	2	2	0	0	1	1	0	1	0.333333	0.666667	0	0	0.0298954	0.0183891	0	0.0160591	0.00996512	0.0114827	1.15229	0.901556
Mtap	Q9CQ65	S-methyl-5'-thioadenosine phosphorylase OS=Mus musculus OX=10090 GN=Mtap PE=1 SV=1	7	7	3	1	1	3	0	5	1.66667	2.66667	0.0642811	0.0236911	0.0298954	0.0551673	0	0.0802955	0.0392892	0.0451543	1.14928	0.837865
Rpl26	P61255	60S ribosomal protein L26 OS=Mus musculus OX=10090 GN=Rpl26 PE=1 SV=1	8	8	7	7	6	11	9	8	6.66667	9.33333	0.149989	0.165837	0.179372	0.20228	0.237092	0.128473	0.165066	0.189282	1.1467	0.505325
Sfpq	Q8VIJ6	Splicing factor proline- and glutamine-rich OS=Mus musculus OX=10090 GN=Sfpq PE=1 SV=1	18	17	10	15	9	17	10	24	11.3333	17	0.21427	0.355366	0.269058	0.312615	0.263435	0.385418	0.279565	0.320489	1.14639	0.492538
Esd	Q9R0P3	S-formylglutathione hydrolase OS=Mus musculus OX=10090 GN=Esd PE=1 SV=1	7	7	11	14	10	19	11	22	11.6667	17.3333	0.235697	0.331675	0.298954	0.349393	0.289779	0.3533	0.288775	0.330824	1.14561	0.29433
Srsf10	Q9R0U0	Serine/arginine-rich splicing factor 10 OS=Mus musculus OX=10090 GN=Srsf10 PE=1 SV=2	5	5	2	3	3	4	3	5	2.66667	4	0.0428541	0.0710732	0.0896861	0.0735565	0.0790306	0.0802955	0.0678711	0.0776275	1.14375	0.517724
Paics	Q9DCL9	Multifunctional protein ADE2 OS=Mus musculus OX=10090 GN=Paics PE=1 SV=4	6	6	2	2	0	1	2	2	1.33333	1.66667	0.0428541	0.0473821	0	0.0183891	0.052687	0.0321182	0.0300787	0.0343981	1.1436	0.82301
Ewsr1	Q61545	RNA-binding protein EWS OS=Mus musculus OX=10090 GN=Ewsr1 PE=1 SV=2	4	4	3	4	2	4	3	6	3	4.33333	0.0642811	0.0947643	0.0597907	0.0735565	0.0790306	0.0963546	0.0729454	0.0829805	1.13757	0.481902
Usp5	P56399	Ubiquitin carboxyl-terminal hydrolase 5 OS=Mus musculus OX=10090 GN=Usp5 PE=1 SV=1	4	4	2	0	1	1	0	4	1	1.66667	0.0428541	0	0.0298954	0.0183891	0	0.0642364	0.0242498	0.0275418	1.13575	0.892786
Sf3b3	Q921M3	Splicing factor 3B subunit 3 OS=Mus musculus OX=10090 GN=Sf3b3 PE=1 SV=1	19	19	7	9	1	6	3	16	5.66667	8.33333	0.149989	0.21322	0.0298954	0.110335	0.0790306	0.256946	0.131035	0.14877	1.13535	0.82869
Psmb2	Q9R1P3	Proteasome subunit beta type-2 OS=Mus musculus OX=10090 GN=Psmb2 PE=1 SV=1	2	2	0	1	1	1	1	1	0.666667	1	0	0.0236911	0.0298954	0.0183891	0.0263435	0.0160591	0.0178621	0.0202639	1.13446	0.815262
Eif4h	Q9WUK2	Eukaryotic translation initiation factor 4H OS=Mus musculus OX=10090 GN=Eif4h PE=1 SV=3	1	1	0	1	1	1	1	1	0.666667	1	0	0.0236911	0.0298954	0.0183891	0.0263435	0.0160591	0.0178621	0.0202639	1.13446	0.815262
Myof	Q69ZN7	Myoferlin OS=Mus musculus OX=10090 GN=Myof PE=1 SV=2	13	13	11	1	1	10	3	4	4.33333	5.66667	0.235697	0.0236911	0.0298954	0.183891	0.0790306	0.0642364	0.096428	0.109053	1.13092	0.881058
Hnrnpl	Q8R081	Heterogeneous nuclear ribonucleoprotein L OS=Mus musculus OX=10090 GN=Hnrnpl PE=1 SV=2	18	18	23	19	15	26	22	32	19	26.6667	0.492822	0.45013	0.44843	0.478117	0.579557	0.513891	0.463794	0.523855	1.1295	0.143458
Myl6	Q60605	Myosin light polypeptide 6 OS=Mus musculus OX=10090 GN=Myl6 PE=1 SV=3	7	6	4	6	7	11	8	5	5.66667	8	0.0857082	0.142146	0.209268	0.20228	0.210748	0.0802955	0.145707	0.164441	1.12857	0.751566
Ptbp3	Q8BHD7	Polypyrimidine tract-binding protein 3 OS=Mus musculus OX=10090 GN=Ptbp3 PE=1 SV=1	7	4	4	6	5	7	7	7	5	7	0.0857082	0.142146	0.149477	0.128724	0.184405	0.112414	0.125777	0.141847	1.12777	0.616927
Rars1	Q9D0I9	Arginine--tRNA ligase cytoplasmic OS=Mus musculus OX=10090 GN=Rars1 PE=1 SV=2	3	3	2	2	1	3	0	5	1.66667	2.66667	0.0428541	0.0473821	0.0298954	0.0551673	0	0.0802955	0.0400439	0.0451543	1.12762	0.843618
Ybx3	Q9JKB3	Y-box-binding protein 3 OS=Mus musculus OX=10090 GN=Ybx3 PE=1 SV=2	3	1	3	4	2	7	2	4	3	4.33333	0.0642811	0.0947643	0.0597907	0.128724	0.052687	0.0642364	0.0729454	0.0818824	1.12252	0.749122
Dync1h1	Q9JHU4	Cytoplasmic dynein 1 heavy chain 1 OS=Mus musculus OX=10090 GN=Dync1h1 PE=1 SV=2	16	16	6	4	0	9	2	2	3.33333	4.33333	0.128562	0.0947643	0	0.165502	0.052687	0.0321182	0.0744422	0.0834358	1.12081	0.881377
Ik	Q9Z1M8	Protein Red OS=Mus musculus OX=10090 GN=Ik PE=1 SV=2	14	14	11	8	8	9	14	13	9	12	0.235697	0.189529	0.239163	0.165502	0.368809	0.208768	0.221463	0.247693	1.11844	0.702348
Snrpc	Q62241	U1 small nuclear ribonucleoprotein C OS=Mus musculus OX=10090 GN=Snrpc PE=1 SV=1	2	2	1	2	0	1	1	2	1	1.33333	0.021427	0.0473821	0	0.0183891	0.0263435	0.0321182	0.0229364	0.0256169	1.11687	0.860097
Rps24	P62849	40S ribosomal protein S24 OS=Mus musculus OX=10090 GN=Rps24 PE=1 SV=1	4	4	5	3	6	7	6	7	4.66667	6.66667	0.107135	0.0710732	0.179372	0.128724	0.158061	0.112414	0.119194	0.133066	1.11639	0.708377
Cct4	P80315	T-complex protein 1 subunit delta OS=Mus musculus OX=10090 GN=Cct4 PE=1 SV=3	9	9	5	6	3	9	5	5	4.66667	6.33333	0.107135	0.142146	0.0896861	0.165502	0.131718	0.0802955	0.112989	0.125838	1.11372	0.682456
Hnrnpa0	Q9CX86	Heterogeneous nuclear ribonucleoprotein A0 OS=Mus musculus OX=10090 GN=Hnrnpa0 PE=1 SV=1	5	4	8	6	6	8	9	10	6.66667	9	0.171416	0.142146	0.179372	0.147113	0.237092	0.160591	0.164312	0.181599	1.10521	0.597885
Prdx6	O08709	Peroxiredoxin-6 OS=Mus musculus OX=10090 GN=Prdx6 PE=1 SV=3	4	4	1	2	1	1	1	4	1.33333	2	0.021427	0.0473821	0.0298954	0.0183891	0.0263435	0.0642364	0.0329015	0.036323	1.10399	0.841871
Rps9	Q6ZWN5	40S ribosomal protein S9 OS=Mus musculus OX=10090 GN=Rps9 PE=1 SV=3	13	13	14	13	9	20	13	16	12	16.3333	0.299979	0.307984	0.269058	0.367782	0.342466	0.256946	0.29234	0.322398	1.10282	0.445684
Hnrnpd	Q60668	Heterogeneous nuclear ribonucleoprotein D0 OS=Mus musculus OX=10090 GN=Hnrnpd PE=1 SV=2	4	3	7	6	8	9	8	13	7	10	0.149989	0.142146	0.239163	0.165502	0.210748	0.208768	0.1771	0.195006	1.10111	0.630546
Cdr2	P97817	Cerebellar degeneration-related protein 2 OS=Mus musculus OX=10090 GN=Cdr2 PE=1 SV=2	1	1	0	1	1	0	1	2	0.666667	1	0	0.0236911	0.0298954	0	0.0263435	0.0321182	0.0178621	0.0194872	1.09098	0.909603
Pkp1	P97350	Plakophilin-1 OS=Mus musculus OX=10090 GN=Pkp1 PE=1 SV=1	12	12	9	3	3	10	4	6	5	6.66667	0.192843	0.0710732	0.0896861	0.183891	0.105374	0.0963546	0.117868	0.12854	1.09055	0.831424
Ddx5	Q61656	Probable ATP-dependent RNA helicase DDX5 OS=Mus musculus OX=10090 GN=Ddx5 PE=1 SV=2	20	15	24	27	19	33	24	39	23.3333	32	0.514249	0.639659	0.568012	0.606841	0.632244	0.626305	0.573973	0.621797	1.08332	0.267169
Srsf2	Q62093	Serine/arginine-rich splicing factor 2 OS=Mus musculus OX=10090 GN=Srsf2 PE=1 SV=4	6	6	10	8	11	10	14	15	9.66667	13	0.21427	0.189529	0.328849	0.183891	0.368809	0.240886	0.244216	0.264529	1.08318	0.784627
Padi3	Q9Z184	Protein-arginine deiminase type-3 OS=Mus musculus OX=10090 GN=Padi3 PE=1 SV=2	3	3	1	2	0	0	1	3	1	1.33333	0.021427	0.0473821	0	0	0.0263435	0.0481773	0.0229364	0.0248403	1.08301	0.927052
Tardbp	Q921F2	TAR DNA-binding protein 43 OS=Mus musculus OX=10090 GN=Tardbp PE=1 SV=1	9	9	6	13	5	10	11	10	8	10.3333	0.128562	0.307984	0.149477	0.183891	0.289779	0.160591	0.195341	0.21142	1.08231	0.827666
Hat1	Q8BY71	Histone acetyltransferase type B catalytic subunit OS=Mus musculus OX=10090 GN=Hat1 PE=1 SV=1	3	3	2	2	0	3	1	1	1.33333	1.66667	0.0428541	0.0473821	0	0.0551673	0.0263435	0.0160591	0.0300787	0.0325233	1.08127	0.904346
Eprs1	Q8CGC7	Bifunctional glutamate/proline--tRNA ligase OS=Mus musculus OX=10090 GN=Eprs1 PE=1 SV=4	6	6	2	2	1	3	1	3	1.66667	2.33333	0.0428541	0.0473821	0.0298954	0.0551673	0.0263435	0.0481773	0.0400439	0.0432294	1.07955	0.769098
Snrnp200	Q6P4T2	U5 small nuclear ribonucleoprotein 200 kDa helicase OS=Mus musculus OX=10090 GN=Snrnp200 PE=1 SV=1	47	47	22	21	18	24	22	37	20.3333	27.6667	0.471395	0.497512	0.538117	0.441339	0.579557	0.594187	0.502341	0.538361	1.0717	0.529772
Tra2a	Q6PFR5	Transformer-2 protein homolog alpha OS=Mus musculus OX=10090 GN=Tra2a PE=1 SV=1	3	3	2	2	3	3	4	2	2.33333	3	0.0428541	0.0473821	0.0896861	0.0551673	0.105374	0.0321182	0.0599741	0.0642199	1.07079	0.879439
Sf3b5	Q923D4	Splicing factor 3B subunit 5 OS=Mus musculus OX=10090 GN=Sf3b5 PE=1 SV=1	3	3	2	1	0	3	0	1	1	1.33333	0.0428541	0.0236911	0	0.0551673	0	0.0160591	0.0221817	0.0237421	1.07035	0.943097
Dazap1	Q9JII5	DAZ-associated protein 1 OS=Mus musculus OX=10090 GN=Dazap1 PE=1 SV=2	3	3	3	4	2	4	3	5	3	4	0.0642811	0.0947643	0.0597907	0.0735565	0.0790306	0.0802955	0.0729454	0.0776275	1.06419	0.696854
Fubp1	Q91WJ8	Far upstream element-binding protein 1 OS=Mus musculus OX=10090 GN=Fubp1 PE=1 SV=1	10	10	4	12	3	6	4	17	6.33333	9	0.0857082	0.284293	0.0896861	0.110335	0.105374	0.273005	0.153229	0.162904	1.06314	0.915457
Flnc	Q8VHX6	Filamin-C OS=Mus musculus OX=10090 GN=Flnc PE=1 SV=3	6	0	5	2	2	4	4	3	3	3.66667	0.107135	0.0473821	0.0597907	0.0735565	0.105374	0.0481773	0.071436	0.0757026	1.05973	0.870736
Snrpb	P27048	Small nuclear ribonucleoprotein-associated protein B OS=Mus musculus OX=10090 GN=Snrpb PE=1 SV=1	7	7	6	8	4	7	6	11	6	8	0.128562	0.189529	0.119581	0.128724	0.158061	0.17665	0.145891	0.154478	1.05886	0.757995
Cdc37	Q61081	Hsp90 co-chaperone Cdc37 OS=Mus musculus OX=10090 GN=Cdc37 PE=1 SV=1	2	2	2	0	1	1	1	2	1	1.33333	0.0428541	0	0.0298954	0.0183891	0.0263435	0.0321182	0.0242498	0.0256169	1.05638	0.923066
Twnk	Q8CIW5	Twinkle protein mitochondrial OS=Mus musculus OX=10090 GN=Twnk PE=2 SV=1	2	2	2	0	1	1	1	2	1	1.33333	0.0428541	0	0.0298954	0.0183891	0.0263435	0.0321182	0.0242498	0.0256169	1.05638	0.923066
Rps27l	Q6ZWY3	40S ribosomal protein S27-like OS=Mus musculus OX=10090 GN=Rps27l PE=1 SV=3	2	1	1	1	1	2	1	1	1	1.33333	0.021427	0.0236911	0.0298954	0.0367782	0.0263435	0.0160591	0.0250045	0.0263936	1.05555	0.841097
Eif2s3x	Q9Z0N1	Eukaryotic translation initiation factor 2 subunit 3 X-linked OS=Mus musculus OX=10090 GN=Eif2s3x PE=1 SV=2	7	7	6	3	3	7	3	6	4	5.33333	0.128562	0.0710732	0.0896861	0.128724	0.0790306	0.0963546	0.0964405	0.10137	1.05111	0.836147
Eif3d	O70194	Eukaryotic translation initiation factor 3 subunit D OS=Mus musculus OX=10090 GN=Eif3d PE=1 SV=2	5	5	5	4	3	8	3	5	4	5.33333	0.107135	0.0947643	0.0896861	0.147113	0.0790306	0.0802955	0.0971952	0.102146	1.05094	0.840604
Cavin1	O54724	Caveolae-associated protein 1 OS=Mus musculus OX=10090 GN=Cavin1 PE=1 SV=1	11	11	5	5	3	9	2	7	4.33333	6	0.107135	0.118455	0.0896861	0.165502	0.052687	0.112414	0.105092	0.110201	1.04861	0.886656
Arpc4	P59999	Actin-related protein 2/3 complex subunit 4 OS=Mus musculus OX=10090 GN=Arpc4 PE=1 SV=3	3	3	2	2	4	5	3	3	2.66667	3.66667	0.0428541	0.0473821	0.119581	0.0919456	0.0790306	0.0481773	0.0699392	0.0730511	1.04449	0.916984
Mfap4	Q9D1H9	Microfibril-associated glycoprotein 4 OS=Mus musculus OX=10090 GN=Mfap4 PE=1 SV=1	1	1	2	2	2	3	2	3	2	2.66667	0.0428541	0.0473821	0.0597907	0.0551673	0.052687	0.0481773	0.050009	0.0520106	1.04002	0.73251
Rbm3	O89086	RNA-binding protein 3 OS=Mus musculus OX=10090 GN=Rbm3 PE=1 SV=1	4	4	2	5	1	5	1	5	2.66667	3.66667	0.0428541	0.118455	0.0298954	0.0919456	0.0263435	0.0802955	0.0637349	0.0661949	1.0386	0.946142
Capzb	P47757	F-actin-capping protein subunit beta OS=Mus musculus OX=10090 GN=Capzb PE=1 SV=3	5	5	4	3	4	6	3	6	3.66667	5	0.0857082	0.0710732	0.119581	0.110335	0.0790306	0.0963546	0.0921209	0.0952399	1.03386	0.8632
Hspa9	P38647	Stress-70 protein mitochondrial OS=Mus musculus OX=10090 GN=Hspa9 PE=1 SV=3	13	13	9	10	4	8	8	13	7.66667	9.66667	0.192843	0.236911	0.119581	0.147113	0.210748	0.208768	0.183112	0.188876	1.03148	0.892619
Smarcb1	Q9Z0H3	SWI/SNF-related matrix-associated actin-dependent regulator of chromatin subfamily B member 1 OS=Mus musculus OX=10090 GN=Smarcb1 PE=1 SV=1	7	7	5	4	5	5	6	7	4.66667	6	0.107135	0.0947643	0.149477	0.0919456	0.158061	0.112414	0.117125	0.120807	1.03143	0.892685
Eif1ax	Q8BMJ3	Eukaryotic translation initiation factor 1A X-chromosomal OS=Mus musculus OX=10090 GN=Eif1ax PE=2 SV=3	2	2	3	5	1	3	5	2	3	3.33333	0.0642811	0.118455	0.0298954	0.0551673	0.131718	0.0321182	0.0708773	0.073001	1.02996	0.959833
Smu1	Q3UKJ7	WD40 repeat-containing protein SMU1 OS=Mus musculus OX=10090 GN=Smu1 PE=2 SV=2	8	8	6	6	1	3	6	6	4.33333	5	0.128562	0.142146	0.0298954	0.0551673	0.158061	0.0963546	0.100201	0.103194	1.02987	0.951575
Naca	P70670	Nascent polypeptide-associated complex subunit alpha muscle-specific form OS=Mus musculus OX=10090 GN=Naca PE=1 SV=2	3	3	4	2	2	3	3	4	2.66667	3.33333	0.0857082	0.0473821	0.0597907	0.0551673	0.0790306	0.0642364	0.0642937	0.0661448	1.02879	0.895727
Ppig	A2AR02	Peptidyl-prolyl cis-trans isomerase G OS=Mus musculus OX=10090 GN=Ppig PE=1 SV=1	3	3	2	1	2	3	1	3	1.66667	2.33333	0.0428541	0.0236911	0.0597907	0.0551673	0.0263435	0.0481773	0.042112	0.0432294	1.02653	0.938319
Timm44	O35857	Mitochondrial import inner membrane translocase subunit TIM44 OS=Mus musculus OX=10090 GN=Timm44 PE=1 SV=2	4	4	2	0	1	0	1	3	1	1.33333	0.0428541	0	0.0298954	0	0.0263435	0.0481773	0.0242498	0.0248403	1.02435	0.976501
Snd1	Q78PY7	Staphylococcal nuclease domain-containing protein 1 OS=Mus musculus OX=10090 GN=Snd1 PE=1 SV=1	14	14	10	10	9	21	6	12	9.66667	13	0.21427	0.236911	0.269058	0.386171	0.158061	0.192709	0.24008	0.245647	1.02319	0.942657
Rpl21	O09167	60S ribosomal protein L21 OS=Mus musculus OX=10090 GN=Rpl21 PE=1 SV=3	6	6	8	4	5	11	6	4	5.66667	7	0.171416	0.0947643	0.149477	0.20228	0.158061	0.0642364	0.138552	0.141526	1.02146	0.952232
Lrrfip1	Q3UZ39	Leucine-rich repeat flightless-interacting protein 1 OS=Mus musculus OX=10090 GN=Lrrfip1 PE=1 SV=2	4	4	2	3	1	3	1	4	2	2.66667	0.0428541	0.0710732	0.0298954	0.0551673	0.0263435	0.0642364	0.0479409	0.0485824	1.01338	0.971165
Copa	Q8CIE6	Coatomer subunit alpha OS=Mus musculus OX=10090 GN=Copa PE=1 SV=2	12	12	14	8	1	14	4	10	7.66667	9.33333	0.299979	0.189529	0.0298954	0.257448	0.105374	0.160591	0.173134	0.174471	1.00772	0.988876
Ncl	P09405	Nucleolin OS=Mus musculus OX=10090 GN=Ncl PE=1 SV=2	16	16	17	17	18	23	21	21	17.3333	21.6667	0.36426	0.402748	0.538117	0.42295	0.553214	0.337241	0.435041	0.437802	1.00634	0.974757
Gnai3	Q9DC51	Guanine nucleotide-binding protein G(i) subunit alpha OS=Mus musculus OX=10090 GN=Gnai3 PE=1 SV=3	3	1	1	2	0	2	0	2	1	1.33333	0.021427	0.0473821	0	0.0367782	0	0.0321182	0.0229364	0.0229655	1.00127	0.998783
Col1a1	P11087	Collagen alpha-1(I) chain OS=Mus musculus OX=10090 GN=Col1a1 PE=1 SV=4	8	7	4	4	5	5	6	5	4.33333	5.33333	0.0857082	0.0947643	0.149477	0.0919456	0.158061	0.0802955	0.109983	0.110101	1.00107	0.997186
Psmd7	P26516	26S proteasome non-ATPase regulatory subunit 7 OS=Mus musculus OX=10090 GN=Psmd7 PE=1 SV=2	4	4	2	1	0	1	0	3	1	1.33333	0.0428541	0.0236911	0	0.0183891	0	0.0481773	0.0221817	0.0221888	1.00032	0.999716
Cul4a	Q3TCH7	Cullin-4A OS=Mus musculus OX=10090 GN=Cul4a PE=1 SV=1	4	3	2	1	0	1	0	3	1	1.33333	0.0428541	0.0236911	0	0.0183891	0	0.0481773	0.0221817	0.0221888	1.00032	0.999716
Rbm25	B2RY56	RNA-binding protein 25 OS=Mus musculus OX=10090 GN=Rbm25 PE=1 SV=2	14	14	12	8	5	8	6	18	8.33333	10.6667	0.257124	0.189529	0.149477	0.147113	0.158061	0.289064	0.19871	0.198079	0.996826	0.991458
Trim29	Q8R2Q0	Tripartite motif-containing protein 29 OS=Mus musculus OX=10090 GN=Trim29 PE=1 SV=1	15	15	13	8	9	9	10	19	10	12.6667	0.278552	0.189529	0.269058	0.165502	0.263435	0.305123	0.245713	0.244687	0.995824	0.984638
H1f0	P10922	Histone H1.0 OS=Mus musculus OX=10090 GN=H1-0 PE=2 SV=4	3	3	4	8	4	4	6	10	5.33333	6.66667	0.0857082	0.189529	0.119581	0.0735565	0.158061	0.160591	0.131606	0.130736	0.99339	0.984416
Rps20	P60867	40S ribosomal protein S20 OS=Mus musculus OX=10090 GN=Rps20 PE=1 SV=1	2	2	6	5	5	9	5	6	5.33333	6.66667	0.128562	0.118455	0.149477	0.165502	0.131718	0.0963546	0.132165	0.131191	0.992635	0.966759
Rpl35a	O55142	60S ribosomal protein L35a OS=Mus musculus OX=10090 GN=Rpl35a PE=1 SV=2	4	4	6	3	4	6	6	3	4.33333	5	0.128562	0.0710732	0.119581	0.110335	0.158061	0.0481773	0.106406	0.105524	0.991718	0.981884
Slc25a5	P51881	ADP/ATP translocase 2 OS=Mus musculus OX=10090 GN=Slc25a5 PE=1 SV=3	6	4	9	7	4	9	5	11	6.66667	8.33333	0.192843	0.165837	0.119581	0.165502	0.131718	0.17665	0.159421	0.157957	0.990815	0.956623
Ddx3x	Q62167	ATP-dependent RNA helicase DDX3X OS=Mus musculus OX=10090 GN=Ddx3x PE=1 SV=3	16	15	17	19	11	22	16	19	15.6667	19	0.36426	0.45013	0.328849	0.404561	0.421496	0.305123	0.38108	0.37706	0.989452	0.94111
Rps13	P62301	40S ribosomal protein S13 OS=Mus musculus OX=10090 GN=Rps13 PE=1 SV=2	3	3	4	5	4	5	5	6	4.33333	5.33333	0.0857082	0.118455	0.119581	0.0919456	0.131718	0.0963546	0.107915	0.106673	0.988487	0.944558
Snrpd3	P62320	Small nuclear ribonucleoprotein Sm D3 OS=Mus musculus OX=10090 GN=Snrpd3 PE=1 SV=1	2	2	3	4	4	2	6	5	3.66667	4.33333	0.0642811	0.0947643	0.119581	0.0367782	0.158061	0.0802955	0.0928756	0.0917116	0.987467	0.977569
Eif3a	P23116	Eukaryotic translation initiation factor 3 subunit A OS=Mus musculus OX=10090 GN=Eif3a PE=1 SV=5	9	9	3	3	1	8	0	1	2.33333	3	0.0642811	0.0710732	0.0298954	0.147113	0	0.0160591	0.0550832	0.0543907	0.987427	0.989247
Ranbp2	Q9ERU9	E3 SUMO-protein ligase RanBP2 OS=Mus musculus OX=10090 GN=Ranbp2 PE=1 SV=2	6	6	1	0	1	1	0	2	0.666667	1	0.021427	0	0.0298954	0.0183891	0	0.0321182	0.0171075	0.0168358	0.984118	0.984172
Anxa4	P97429	Annexin A4 OS=Mus musculus OX=10090 GN=Anxa4 PE=1 SV=4	8	8	5	1	5	4	4	6	3.66667	4.66667	0.107135	0.0236911	0.149477	0.0735565	0.105374	0.0963546	0.0934344	0.0917617	0.982098	0.967126
Snrnp70	Q62376	U1 small nuclear ribonucleoprotein 70 kDa OS=Mus musculus OX=10090 GN=Snrnp70 PE=1 SV=2	13	13	22	15	15	23	18	22	17.3333	21	0.471395	0.355366	0.44843	0.42295	0.474183	0.3533	0.425064	0.416811	0.980585	0.876553
Dars1	Q922B2	Aspartate--tRNA ligase cytoplasmic OS=Mus musculus OX=10090 GN=Dars1 PE=1 SV=2	4	4	8	2	1	6	2	5	3.66667	4.33333	0.171416	0.0473821	0.0298954	0.110335	0.052687	0.0802955	0.0828979	0.0811057	0.978381	0.971743
Eef2kmt	Q3UZW7	Protein-lysine N-methyltransferase EEF2KMT OS=Mus musculus OX=10090 GN=Eef2kmt PE=1 SV=1	5	5	6	3	6	6	5	8	5	6.33333	0.128562	0.0710732	0.179372	0.110335	0.131718	0.128473	0.126336	0.123508	0.977619	0.933802
Serpinb6a	Q60854	Serpin B6 OS=Mus musculus OX=10090 GN=Serpinb6 PE=1 SV=1	6	6	4	3	2	6	2	3	3	3.66667	0.0857082	0.0710732	0.0597907	0.110335	0.052687	0.0481773	0.0721907	0.0703997	0.97519	0.937234
Rps7	P62082	40S ribosomal protein S7 OS=Mus musculus OX=10090 GN=Rps7 PE=2 SV=1	5	5	4	6	4	6	5	6	4.66667	5.66667	0.0857082	0.142146	0.119581	0.110335	0.131718	0.0963546	0.115812	0.112802	0.974012	0.883975
Calm1	P0DP26	Calmodulin-1 OS=Mus musculus OX=10090 GN=Calm1 PE=1 SV=1	3	3	0	0	3	3	0	2	1	1.66667	0	0	0.0896861	0.0551673	0	0.0321182	0.0298954	0.0290952	0.973234	0.982302
Tln1	P26039	Talin-1 OS=Mus musculus OX=10090 GN=Tln1 PE=1 SV=2	29	29	16	14	8	14	13	18	12.6667	15	0.342833	0.331675	0.239163	0.257448	0.342466	0.289064	0.304557	0.296326	0.972973	0.851289
Cat	P24270	Catalase OS=Mus musculus OX=10090 GN=Cat PE=1 SV=4	6	6	3	0	6	1	4	7	3	4	0.0642811	0	0.179372	0.0183891	0.105374	0.112414	0.0812178	0.0787256	0.969315	0.969146
Ptges3	Q9R0Q7	Prostaglandin E synthase 3 OS=Mus musculus OX=10090 GN=Ptges3 PE=1 SV=1	1	1	1	2	0	1	0	3	1	1.33333	0.021427	0.0473821	0	0.0183891	0	0.0481773	0.0229364	0.0221888	0.967406	0.971422
Snrpg	P62309	Small nuclear ribonucleoprotein G OS=Mus musculus OX=10090 GN=Snrpg PE=1 SV=1	2	2	1	2	1	2	1	2	1.33333	1.66667	0.021427	0.0473821	0.0298954	0.0367782	0.0263435	0.0321182	0.0329015	0.0317466	0.964899	0.895012
Hspa1a	Q61696	Heat shock 70 kDa protein 1A OS=Mus musculus OX=10090 GN=Hspa1a PE=1 SV=2	7	3	3	3	2	3	2	5	2.66667	3.33333	0.0642811	0.0710732	0.0597907	0.0551673	0.052687	0.0802955	0.0650484	0.0627166	0.964154	0.816468
Mdh2	P08249	Malate dehydrogenase mitochondrial OS=Mus musculus OX=10090 GN=Mdh2 PE=1 SV=3	4	4	4	3	2	3	4	3	3	3.33333	0.0857082	0.0710732	0.0597907	0.0551673	0.105374	0.0481773	0.0721907	0.0695729	0.963738	0.899763
Ran	P62827	GTP-binding nuclear protein Ran OS=Mus musculus OX=10090 GN=Ran PE=1 SV=3	6	6	6	4	8	10	5	8	6	7.66667	0.128562	0.0947643	0.239163	0.183891	0.131718	0.128473	0.154163	0.148027	0.960198	0.902756
Eloc	P83940	Elongin-C OS=Mus musculus OX=10090 GN=Eloc PE=1 SV=1	3	3	3	3	0	3	1	3	2	2.33333	0.0642811	0.0710732	0	0.0551673	0.0263435	0.0481773	0.0451181	0.0432294	0.958138	0.941662
Sec13	Q9D1M0	Protein SEC13 homolog OS=Mus musculus OX=10090 GN=Sec13 PE=1 SV=3	3	3	3	1	3	2	2	5	2.33333	3	0.0642811	0.0236911	0.0896861	0.0367782	0.052687	0.0802955	0.0592194	0.0565869	0.955546	0.914548
Ddx6	P54823	Probable ATP-dependent RNA helicase DDX6 OS=Mus musculus OX=10090 GN=Ddx6 PE=1 SV=1	9	9	10	4	0	5	1	11	4.66667	5.66667	0.21427	0.0947643	0	0.0919456	0.0263435	0.17665	0.103012	0.0983131	0.954389	0.953508
Prep	Q9QUR6	Prolyl endopeptidase OS=Mus musculus OX=10090 GN=Prep PE=1 SV=1	7	7	6	2	2	5	2	5	3.33333	4	0.128562	0.0473821	0.0597907	0.0919456	0.052687	0.0802955	0.0785784	0.074976	0.954156	0.903159
Nudt21	Q9CQF3	Cleavage and polyadenylation specificity factor subunit 5 OS=Mus musculus OX=10090 GN=Nudt21 PE=1 SV=1	6	6	4	3	2	4	2	5	3	3.66667	0.0857082	0.0710732	0.0597907	0.0735565	0.052687	0.0802955	0.0721907	0.0688463	0.953673	0.780038
Gsta1	P13745	Glutathione S-transferase A1 OS=Mus musculus OX=10090 GN=Gsta1 PE=1 SV=2	6	5	2	4	5	5	2	8	3.66667	5	0.0428541	0.0947643	0.149477	0.0919456	0.052687	0.128473	0.0956984	0.0910351	0.951271	0.907689
Prpf6	Q91YR7	Pre-mRNA-processing factor 6 OS=Mus musculus OX=10090 GN=Prpf6 PE=1 SV=1	9	9	4	5	0	3	1	7	3	3.66667	0.0857082	0.118455	0	0.0551673	0.0263435	0.112414	0.0680545	0.0646415	0.949849	0.941149
Arcn1	Q5XJY5	Coatomer subunit delta OS=Mus musculus OX=10090 GN=Arcn1 PE=1 SV=2	11	11	6	4	2	7	1	7	4	5	0.128562	0.0947643	0.0597907	0.128724	0.0263435	0.112414	0.0943724	0.0891603	0.944771	0.89605
Hnrnpdl	Q9Z130	Heterogeneous nuclear ribonucleoprotein D-like OS=Mus musculus OX=10090 GN=Hnrnpdl PE=1 SV=1	4	3	6	6	5	6	6	8	5.66667	6.66667	0.128562	0.142146	0.149477	0.110335	0.158061	0.128473	0.140062	0.13229	0.944508	0.636018
Rpl29	P47915	60S ribosomal protein L29 OS=Mus musculus OX=10090 GN=Rpl29 PE=1 SV=2	3	3	5	5	4	5	4	8	4.66667	5.66667	0.107135	0.118455	0.119581	0.0919456	0.105374	0.128473	0.115057	0.108597	0.943855	0.600719
Ash2l	Q91X20	Set1/Ash2 histone methyltransferase complex subunit ASH2 OS=Mus musculus OX=10090 GN=Ash2l PE=1 SV=1	17	17	24	20	14	23	16	30	19.3333	23	0.514249	0.473821	0.418535	0.42295	0.421496	0.481773	0.468868	0.442073	0.942851	0.476092
Tubgcp3	P58854	Gamma-tubulin complex component 3 OS=Mus musculus OX=10090 GN=Tubgcp3 PE=1 SV=2	13	13	2	2	0	2	0	3	1.33333	1.66667	0.0428541	0.0473821	0	0.0367782	0	0.0481773	0.0300787	0.0283185	0.941479	0.937099
Rpl37	Q9D823	60S ribosomal protein L37 OS=Mus musculus OX=10090 GN=Rpl37 PE=3 SV=3	1	1	1	1	0	0	1	1	0.666667	0.666667	0.021427	0.0236911	0	0	0.0263435	0.0160591	0.0150394	0.0141342	0.939814	0.936988
Kars1	Q99MN1	Lysine--tRNA ligase OS=Mus musculus OX=10090 GN=Kars1 PE=1 SV=1	8	8	8	0	0	7	0	2	2.66667	3	0.171416	0	0	0.128724	0	0.0321182	0.0571388	0.053614	0.938312	0.961709
Fabp4	P04117	Fatty acid-binding protein adipocyte OS=Mus musculus OX=10090 GN=Fabp4 PE=1 SV=3	3	3	3	3	5	3	5	5	3.66667	4.33333	0.0642811	0.0710732	0.149477	0.0551673	0.131718	0.0802955	0.0949437	0.0890601	0.938031	0.876142
Arpc2	Q9CVB6	Actin-related protein 2/3 complex subunit 2 OS=Mus musculus OX=10090 GN=Arpc2 PE=1 SV=3	8	8	8	9	5	11	7	7	7.33333	8.33333	0.171416	0.21322	0.149477	0.20228	0.184405	0.112414	0.178038	0.166366	0.934444	0.743098
Gsto1	O09131	Glutathione S-transferase omega-1 OS=Mus musculus OX=10090 GN=Gsto1 PE=1 SV=2	7	7	9	9	8	14	7	10	8.66667	10.3333	0.192843	0.21322	0.239163	0.257448	0.184405	0.160591	0.215075	0.200814	0.933693	0.679588
Eef1d	P57776	Elongation factor 1-delta OS=Mus musculus OX=10090 GN=Eef1d PE=1 SV=3	6	6	5	7	3	8	3	7	5	6	0.107135	0.165837	0.0896861	0.147113	0.0790306	0.112414	0.120886	0.112852	0.933542	0.803872
Son	Q9QX47	Protein SON OS=Mus musculus OX=10090 GN=Son PE=1 SV=2	22	22	14	16	13	10	15	26	14.3333	17	0.299979	0.379057	0.38864	0.183891	0.395153	0.417537	0.355892	0.332193	0.933411	0.780628
Dynll1	P63168	Dynein light chain 1 cytoplasmic OS=Mus musculus OX=10090 GN=Dynll1 PE=1 SV=1	1	1	2	2	2	3	2	2	2	2.33333	0.0428541	0.0473821	0.0597907	0.0551673	0.052687	0.0321182	0.050009	0.0466575	0.932983	0.725258
Psma1	Q9R1P4	Proteasome subunit alpha type-1 OS=Mus musculus OX=10090 GN=Psma1 PE=1 SV=1	5	5	5	4	0	3	2	5	3	3.33333	0.107135	0.0947643	0	0.0551673	0.052687	0.0802955	0.0672998	0.0627166	0.931899	0.902052
Hprt1	P00493	Hypoxanthine-guanine phosphoribosyltransferase OS=Mus musculus OX=10090 GN=Hprt1 PE=1 SV=3	2	2	1	3	1	3	1	2	1.66667	2	0.021427	0.0710732	0.0298954	0.0551673	0.0263435	0.0321182	0.0407985	0.0378764	0.928375	0.87675
Psma3	O70435	Proteasome subunit alpha type-3 OS=Mus musculus OX=10090 GN=Psma3 PE=1 SV=3	3	3	1	3	1	1	3	1	1.66667	1.66667	0.021427	0.0710732	0.0298954	0.0183891	0.0790306	0.0160591	0.0407985	0.0378263	0.927147	0.91347
Rpl19	P84099	60S ribosomal protein L19 OS=Mus musculus OX=10090 GN=Rpl19 PE=1 SV=1	4	4	5	4	5	7	5	4	4.66667	5.33333	0.107135	0.0947643	0.149477	0.128724	0.131718	0.0642364	0.117125	0.108226	0.924017	0.762841
Gnb1	P62874	Guanine nucleotide-binding protein G(I)/G(S)/G(T) subunit beta-1 OS=Mus musculus OX=10090 GN=Gnb1 PE=1 SV=3	4	4	4	3	1	3	2	4	2.66667	3	0.0857082	0.0710732	0.0298954	0.0551673	0.052687	0.0642364	0.0622256	0.0573636	0.921865	0.789949
Cct7	P80313	T-complex protein 1 subunit eta OS=Mus musculus OX=10090 GN=Cct7 PE=1 SV=1	11	11	10	9	3	12	3	11	7.33333	8.66667	0.21427	0.21322	0.0896861	0.220669	0.0790306	0.17665	0.172392	0.158783	0.92106	0.828435
Eif2s1	Q6ZWX6	Eukaryotic translation initiation factor 2 subunit 1 OS=Mus musculus OX=10090 GN=Eif2s1 PE=1 SV=3	12	12	9	12	5	14	6	10	8.66667	10	0.192843	0.284293	0.149477	0.257448	0.158061	0.160591	0.208871	0.192033	0.919387	0.759966
Prmt1	Q9JIF0	Protein arginine N-methyltransferase 1 OS=Mus musculus OX=10090 GN=Prmt1 PE=1 SV=1	13	13	8	12	12	13	12	12	10.6667	12.3333	0.171416	0.284293	0.358744	0.239058	0.316122	0.192709	0.271485	0.249297	0.918272	0.751019
Hmga2	P52927	High mobility group protein HMGI-C OS=Mus musculus OX=10090 GN=Hmga2 PE=1 SV=1	1	1	2	1	2	4	1	1	1.66667	2	0.0428541	0.0236911	0.0597907	0.0735565	0.0263435	0.0160591	0.042112	0.038653	0.917863	0.874473
Eftud2	O08810	116 kDa U5 small nuclear ribonucleoprotein component OS=Mus musculus OX=10090 GN=Eftud2 PE=1 SV=1	22	21	8	19	6	13	6	21	11	13.3333	0.171416	0.45013	0.179372	0.239058	0.158061	0.337241	0.266973	0.244787	0.916898	0.843337
Acaa1a	Q921H8	3-ketoacyl-CoA thiolase A peroxisomal OS=Mus musculus OX=10090 GN=Acaa1a PE=1 SV=1	11	11	10	4	6	5	8	9	6.66667	7.33333	0.21427	0.0947643	0.179372	0.0919456	0.210748	0.144532	0.162802	0.149075	0.915682	0.794869
Myadm	O35682	Myeloid-associated differentiation marker OS=Mus musculus OX=10090 GN=Myadm PE=1 SV=2	1	1	2	1	0	1	1	1	1	1	0.0428541	0.0236911	0	0.0183891	0.0263435	0.0160591	0.0221817	0.0202639	0.913541	0.887969
Rbm39	Q8VH51	RNA-binding protein 39 OS=Mus musculus OX=10090 GN=Rbm39 PE=1 SV=2	11	11	10	12	9	13	9	14	10.3333	12	0.21427	0.284293	0.269058	0.239058	0.237092	0.224827	0.255874	0.233659	0.913181	0.364287
Tjp1	P39447	Tight junction protein ZO-1 OS=Mus musculus OX=10090 GN=Tjp1 PE=1 SV=2	6	6	3	1	0	0	0	5	1.33333	1.66667	0.0642811	0.0236911	0	0	0	0.0802955	0.0293241	0.0267652	0.912737	0.941367
Ptbp1	P17225	Polypyrimidine tract-binding protein 1 OS=Mus musculus OX=10090 GN=Ptbp1 PE=1 SV=2	14	11	28	26	18	26	20	37	24	27.6667	0.599957	0.615968	0.538117	0.478117	0.52687	0.594187	0.584681	0.533058	0.911708	0.278248
Dnaja2	Q9QYJ0	DnaJ homolog subfamily A member 2 OS=Mus musculus OX=10090 GN=Dnaja2 PE=1 SV=1	8	8	7	5	5	8	4	8	5.66667	6.66667	0.149989	0.118455	0.149477	0.147113	0.105374	0.128473	0.139307	0.126987	0.911558	0.482993
Srsf7	Q8BL97	Serine/arginine-rich splicing factor 7 OS=Mus musculus OX=10090 GN=Srsf7 PE=1 SV=1	7	6	7	6	7	6	7	10	6.66667	7.66667	0.149989	0.142146	0.209268	0.110335	0.184405	0.160591	0.167134	0.151777	0.908112	0.640236
Txn1	P10639	Thioredoxin OS=Mus musculus OX=10090 GN=Txn PE=1 SV=3	2	2	4	1	3	2	3	4	2.66667	3	0.0857082	0.0236911	0.0896861	0.0367782	0.0790306	0.0642364	0.0663618	0.0600151	0.904362	0.809839
Cct8	P42932	T-complex protein 1 subunit theta OS=Mus musculus OX=10090 GN=Cct8 PE=1 SV=3	18	18	12	19	10	23	8	17	13.6667	16	0.257124	0.45013	0.298954	0.42295	0.210748	0.273005	0.335403	0.302234	0.901108	0.719481
Rpl10a	P53026	60S ribosomal protein L10a OS=Mus musculus OX=10090 GN=Rpl10a PE=1 SV=3	7	7	11	7	6	12	6	9	8	9	0.235697	0.165837	0.179372	0.220669	0.158061	0.144532	0.193636	0.174421	0.900768	0.577613
Actn4	P57780	Alpha-actinin-4 OS=Mus musculus OX=10090 GN=Actn4 PE=1 SV=1	32	19	39	36	22	43	28	36	32.3333	35.6667	0.835655	0.852878	0.657698	0.790732	0.737619	0.578128	0.782077	0.702159	0.897813	0.421375
Pgd	Q9DCD0	6-phosphogluconate dehydrogenase decarboxylating OS=Mus musculus OX=10090 GN=Pgd PE=1 SV=3	9	9	5	8	3	9	2	8	5.33333	6.33333	0.107135	0.189529	0.0896861	0.165502	0.052687	0.128473	0.128783	0.115554	0.897274	0.784682
Prpf19	Q99KP6	Pre-mRNA-processing factor 19 OS=Mus musculus OX=10090 GN=Prpf19 PE=1 SV=1	8	8	4	9	4	8	5	6	5.66667	6.33333	0.0857082	0.21322	0.119581	0.147113	0.131718	0.0963546	0.139503	0.125062	0.89648	0.742363
Rpl12	P35979	60S ribosomal protein L12 OS=Mus musculus OX=10090 GN=Rpl12 PE=1 SV=2	4	4	12	9	8	11	12	7	9.66667	10	0.257124	0.21322	0.239163	0.20228	0.316122	0.112414	0.236502	0.210272	0.889091	0.686021
Lgals1	P16045	Galectin-1 OS=Mus musculus OX=10090 GN=Lgals1 PE=1 SV=3	4	4	5	6	5	6	5	7	5.33333	6	0.107135	0.142146	0.149477	0.110335	0.131718	0.112414	0.132919	0.118155	0.888924	0.372962
Rps6	P62754	40S ribosomal protein S6 OS=Mus musculus OX=10090 GN=Rps6 PE=1 SV=1	4	4	7	5	4	4	6	7	5.33333	5.66667	0.149989	0.118455	0.119581	0.0735565	0.158061	0.112414	0.129342	0.114677	0.886619	0.609664
Luc7l2	Q7TNC4	Putative RNA-binding protein Luc7-like 2 OS=Mus musculus OX=10090 GN=Luc7l2 PE=1 SV=1	10	7	10	13	9	13	9	14	10.6667	12	0.21427	0.307984	0.269058	0.239058	0.237092	0.224827	0.263771	0.233659	0.885841	0.335716
Ppp2r2a	Q6P1F6	Serine/threonine-protein phosphatase 2A 55 kDa regulatory subunit B alpha isoform OS=Mus musculus OX=10090 GN=Ppp2r2a PE=1 SV=1	4	4	1	2	1	3	0	2	1.33333	1.66667	0.021427	0.0473821	0.0298954	0.0551673	0	0.0321182	0.0329015	0.0290952	0.884311	0.840502
U2af1	Q9D883	Splicing factor U2AF 35 kDa subunit OS=Mus musculus OX=10090 GN=U2af1 PE=1 SV=4	3	3	2	3	3	2	3	4	2.66667	3	0.0428541	0.0710732	0.0896861	0.0367782	0.0790306	0.0642364	0.0678711	0.0600151	0.88425	0.691386
Rpl13a	P19253	60S ribosomal protein L13a OS=Mus musculus OX=10090 GN=Rpl13a PE=1 SV=4	4	4	8	7	8	9	10	5	7.66667	8	0.171416	0.165837	0.239163	0.165502	0.263435	0.0802955	0.192139	0.169744	0.883445	0.718712
Rnh1	Q91VI7	Ribonuclease inhibitor OS=Mus musculus OX=10090 GN=Rnh1 PE=1 SV=1	7	7	11	9	13	9	12	16	11	12.3333	0.235697	0.21322	0.38864	0.165502	0.316122	0.256946	0.279186	0.24619	0.881815	0.663709
Tjap1	Q9DCD5	Tight junction-associated protein 1 OS=Mus musculus OX=10090 GN=Tjap1 PE=1 SV=1	26	26	29	22	22	25	22	34	24.3333	27	0.621384	0.521204	0.657698	0.459728	0.579557	0.546009	0.600095	0.528432	0.880579	0.256778
Araf	P04627	Serine/threonine-protein kinase A-Raf OS=Mus musculus OX=10090 GN=Araf PE=1 SV=2	5	5	4	3	5	4	5	4	4	4.33333	0.0857082	0.0710732	0.149477	0.0735565	0.131718	0.0642364	0.102086	0.0898368	0.880011	0.721483
Gsn	P13020	Gelsolin OS=Mus musculus OX=10090 GN=Gsn PE=1 SV=3	24	24	45	21	37	39	39	32	34.3333	36.6667	0.964217	0.497512	1.10613	0.717175	1.0274	0.513891	0.855953	0.752821	0.879513	0.685696
Sf3b1	Q99NB9	Splicing factor 3B subunit 1 OS=Mus musculus OX=10090 GN=Sf3b1 PE=1 SV=1	41	41	61	47	42	50	53	57	50	53.3333	1.30705	1.11348	1.25561	0.919456	1.39621	0.915369	1.22538	1.07701	0.878921	0.431498
Tes	P47226	Testin OS=Mus musculus OX=10090 GN=Tes PE=1 SV=1	3	3	3	3	2	2	2	5	2.66667	3	0.0642811	0.0710732	0.0597907	0.0367782	0.052687	0.0802955	0.0650484	0.0565869	0.869921	0.554359
Rps26	P62855	40S ribosomal protein S26 OS=Mus musculus OX=10090 GN=Rps26 PE=1 SV=3	4	4	4	7	5	6	6	5	5.33333	5.66667	0.0857082	0.165837	0.149477	0.110335	0.158061	0.0802955	0.133674	0.11623	0.869506	0.628263
Cnn3	Q9DAW9	Calponin-3 OS=Mus musculus OX=10090 GN=Cnn3 PE=1 SV=1	3	2	4	4	2	5	2	4	3.33333	3.66667	0.0857082	0.0947643	0.0597907	0.0919456	0.052687	0.0642364	0.0800877	0.069623	0.869334	0.54078
Acad11	Q80XL6	Acyl-CoA dehydrogenase family member 11 OS=Mus musculus OX=10090 GN=Acad11 PE=1 SV=2	22	22	26	17	28	18	26	34	23.6667	26	0.557103	0.402748	0.83707	0.331004	0.684932	0.546009	0.598974	0.520648	0.869234	0.657059
Ssbp1	Q9CYR0	Single-stranded DNA-binding protein mitochondrial OS=Mus musculus OX=10090 GN=Ssbp1 PE=1 SV=1	12	12	37	37	34	34	38	44	36	38.6667	0.792801	0.87657	1.01644	0.62523	1.00105	0.7066	0.895271	0.777628	0.868595	0.42149
Actn2	Q9JI91	Alpha-actinin-2 OS=Mus musculus OX=10090 GN=Actn2 PE=1 SV=2	10	0	13	13	9	15	11	11	11.6667	12.3333	0.278552	0.307984	0.269058	0.275837	0.289779	0.17665	0.285198	0.247422	0.867544	0.370663
Psmd14	O35593	26S proteasome non-ATPase regulatory subunit 14 OS=Mus musculus OX=10090 GN=Psmd14 PE=1 SV=2	6	6	4	5	5	8	3	5	4.66667	5.33333	0.0857082	0.118455	0.149477	0.147113	0.0790306	0.0802955	0.11788	0.102146	0.866527	0.616982
Kmt2b	O08550	Histone-lysine N-methyltransferase 2B OS=Mus musculus OX=10090 GN=Kmt2b PE=1 SV=3	21	21	9	10	10	10	6	18	9.66667	11.3333	0.192843	0.236911	0.298954	0.183891	0.158061	0.289064	0.242903	0.210339	0.865938	0.554307
Fxr2	Q9WVR4	Fragile X mental retardation syndrome-related protein 2 OS=Mus musculus OX=10090 GN=Fxr2 PE=1 SV=1	10	8	3	5	2	3	1	8	3.33333	4	0.0642811	0.118455	0.0597907	0.0551673	0.0263435	0.128473	0.0808424	0.0699945	0.865815	0.776808
Myl12b	Q3THE2	Myosin regulatory light chain 12B OS=Mus musculus OX=10090 GN=Myl12b PE=1 SV=2	6	6	4	6	4	8	4	3	4.66667	5	0.0857082	0.142146	0.119581	0.147113	0.105374	0.0481773	0.115812	0.100221	0.86538	0.661563
Brd7	O88665	Bromodomain-containing protein 7 OS=Mus musculus OX=10090 GN=Brd7 PE=1 SV=1	5	5	3	1	3	2	2	4	2.33333	2.66667	0.0642811	0.0236911	0.0896861	0.0367782	0.052687	0.0642364	0.0592194	0.0512339	0.865153	0.720593
Mif	P34884	Macrophage migration inhibitory factor OS=Mus musculus OX=10090 GN=Mif PE=1 SV=2	3	3	2	3	2	3	3	1	2.33333	2.33333	0.0428541	0.0710732	0.0597907	0.0551673	0.0790306	0.0160591	0.057906	0.0500857	0.864948	0.717095
Glrx3	Q9CQM9	Glutaredoxin-3 OS=Mus musculus OX=10090 GN=Glrx3 PE=1 SV=1	9	9	9	11	7	10	8	11	9	9.66667	0.192843	0.260602	0.209268	0.183891	0.210748	0.17665	0.220904	0.19043	0.862047	0.253914
Ppp1ca	P62137	Serine/threonine-protein phosphatase PP1-alpha catalytic subunit OS=Mus musculus OX=10090 GN=Ppp1ca PE=1 SV=1	6	3	9	5	5	6	6	8	6.33333	6.66667	0.192843	0.118455	0.149477	0.110335	0.158061	0.128473	0.153592	0.13229	0.861306	0.453237
Nono	Q99K48	Non-POU domain-containing octamer-binding protein OS=Mus musculus OX=10090 GN=Nono PE=1 SV=3	9	8	10	11	10	10	11	12	10.3333	11	0.21427	0.260602	0.298954	0.183891	0.289779	0.192709	0.257942	0.222126	0.861149	0.440177
Strn	O55106	Striatin OS=Mus musculus OX=10090 GN=Strn PE=1 SV=2	19	19	6	8	4	3	0	20	6	7.66667	0.128562	0.189529	0.119581	0.0551673	0	0.321182	0.145891	0.12545	0.859888	0.850306
Rpl31	P62900	60S ribosomal protein L31 OS=Mus musculus OX=10090 GN=Rpl31 PE=1 SV=1	5	5	8	4	5	7	5	6	5.66667	6	0.171416	0.0947643	0.149477	0.128724	0.131718	0.0963546	0.138552	0.118932	0.85839	0.483735
Smarcc2	Q6PDG5	SWI/SNF complex subunit SMARCC2 OS=Mus musculus OX=10090 GN=Smarcc2 PE=1 SV=2	44	35	77	54	68	67	70	73	66.3333	70	1.64988	1.27932	2.03288	1.23207	1.84405	1.17231	1.65403	1.41614	0.856179	0.479817
Nek9	Q8K1R7	Serine/threonine-protein kinase Nek9 OS=Mus musculus OX=10090 GN=Nek9 PE=1 SV=2	16	16	10	9	8	7	7	16	9	10	0.21427	0.21322	0.239163	0.128724	0.184405	0.256946	0.222218	0.190025	0.855129	0.445455
Igf2bp2	Q5SF07	Insulin-like growth factor 2 mRNA-binding protein 2 OS=Mus musculus OX=10090 GN=Igf2bp2 PE=1 SV=1	5	4	0	1	2	3	0	1	1	1.33333	0	0.0236911	0.0597907	0.0551673	0	0.0160591	0.0278273	0.0237421	0.853197	0.872509
U2af2	P26369	Splicing factor U2AF 65 kDa subunit OS=Mus musculus OX=10090 GN=U2af2 PE=1 SV=3	8	8	7	11	12	12	8	14	10	11.3333	0.149989	0.260602	0.358744	0.220669	0.210748	0.224827	0.256445	0.218748	0.853002	0.566641
Rpl23	P62830	60S ribosomal protein L23 OS=Mus musculus OX=10090 GN=Rpl23 PE=1 SV=1	4	4	9	7	7	7	8	9	7.66667	8	0.192843	0.165837	0.209268	0.128724	0.210748	0.144532	0.189316	0.161335	0.852197	0.376239
Psmb5	O55234	Proteasome subunit beta type-5 OS=Mus musculus OX=10090 GN=Psmb5 PE=1 SV=3	7	7	5	7	3	9	3	4	5	5.33333	0.107135	0.165837	0.0896861	0.165502	0.0790306	0.0642364	0.120886	0.102923	0.851404	0.669692
Psmd3	P14685	26S proteasome non-ATPase regulatory subunit 3 OS=Mus musculus OX=10090 GN=Psmd3 PE=1 SV=3	15	15	14	11	9	13	11	11	11.3333	11.6667	0.299979	0.260602	0.269058	0.239058	0.289779	0.17665	0.276546	0.235162	0.850355	0.300563
Actn1	Q7TPR4	Alpha-actinin-1 OS=Mus musculus OX=10090 GN=Actn1 PE=1 SV=1	36	20	51	51	35	56	37	52	45.6667	48.3333	1.09278	1.20824	1.04634	1.02979	0.97471	0.835073	1.11579	0.946525	0.848302	0.0879496
Jup	Q02257	Junction plakoglobin OS=Mus musculus OX=10090 GN=Jup PE=1 SV=3	19	16	26	14	12	19	11	26	17.3333	18.6667	0.557103	0.331675	0.358744	0.349393	0.289779	0.417537	0.415841	0.352236	0.847046	0.471477
Luc7l3	Q5SUF2	Luc7-like protein 3 OS=Mus musculus OX=10090 GN=Luc7l3 PE=1 SV=1	8	8	8	7	5	8	7	5	6.66667	6.66667	0.171416	0.165837	0.149477	0.147113	0.184405	0.0802955	0.162244	0.137271	0.84608	0.467753
Pgk1	P09411	Phosphoglycerate kinase 1 OS=Mus musculus OX=10090 GN=Pgk1 PE=1 SV=4	16	16	25	23	24	27	20	31	24	26	0.535676	0.544895	0.717489	0.496506	0.52687	0.497832	0.599353	0.507069	0.846028	0.198569
Cnn2	Q08093	Calponin-2 OS=Mus musculus OX=10090 GN=Cnn2 PE=1 SV=1	4	3	2	4	2	5	1	3	2.66667	3	0.0428541	0.0947643	0.0597907	0.0919456	0.0263435	0.0481773	0.065803	0.0554888	0.843256	0.696652
Ssr4	Q62186	Translocon-associated protein subunit delta OS=Mus musculus OX=10090 GN=Ssr4 PE=1 SV=1	3	3	1	1	1	2	1	0	1	1	0.021427	0.0236911	0.0298954	0.0367782	0.0263435	0	0.0250045	0.0210406	0.841472	0.741966
Ssb	P32067	Lupus La protein homolog OS=Mus musculus OX=10090 GN=Ssb PE=1 SV=1	15	15	15	21	15	18	15	21	17	18	0.321406	0.497512	0.44843	0.331004	0.395153	0.337241	0.42245	0.354466	0.839073	0.293788
Rpl18a	P62717	60S ribosomal protein L18a OS=Mus musculus OX=10090 GN=Rpl18a PE=1 SV=1	5	5	7	3	4	4	5	5	4.66667	4.66667	0.149989	0.0710732	0.119581	0.0735565	0.131718	0.0802955	0.113548	0.0951898	0.838323	0.566427
Myo1b	P46735	Unconventional myosin-Ib OS=Mus musculus OX=10090 GN=Myo1b PE=1 SV=3	38	38	36	37	42	37	33	54	38.3333	41.3333	0.771373	0.87657	1.25561	0.680397	0.869336	0.867191	0.967849	0.805642	0.832404	0.367555
Nckipsd	Q9ESJ4	NCK-interacting protein with SH3 domain OS=Mus musculus OX=10090 GN=Nckipsd PE=1 SV=2	9	9	6	5	4	7	3	6	5	5.33333	0.128562	0.118455	0.119581	0.128724	0.0790306	0.0963546	0.1222	0.10137	0.829541	0.23491
Rpl4	Q9D8E6	60S ribosomal protein L4 OS=Mus musculus OX=10090 GN=Rpl4 PE=1 SV=3	9	9	8	10	8	11	6	11	8.66667	9.33333	0.171416	0.236911	0.239163	0.20228	0.158061	0.17665	0.21583	0.178997	0.829343	0.224341
Scp2	P32020	Non-specific lipid-transfer protein OS=Mus musculus OX=10090 GN=Scp2 PE=1 SV=3	4	4	3	2	6	3	4	5	3.66667	4	0.0642811	0.0473821	0.179372	0.0551673	0.105374	0.0802955	0.0970118	0.080279	0.827517	0.722632
Nf2	P46662	Merlin OS=Mus musculus OX=10090 GN=Nf2 PE=1 SV=2	1	1	1	0	1	0	1	1	0.666667	0.666667	0.021427	0	0.0298954	0	0.0263435	0.0160591	0.0171075	0.0141342	0.826201	0.8126
Cct3	P80318	T-complex protein 1 subunit gamma OS=Mus musculus OX=10090 GN=Cct3 PE=1 SV=1	15	15	10	15	8	19	6	10	11	11.6667	0.21427	0.355366	0.239163	0.349393	0.158061	0.160591	0.2696	0.222682	0.825972	0.574481
Baiap2	Q8BKX1	Brain-specific angiogenesis inhibitor 1-associated protein 2 OS=Mus musculus OX=10090 GN=Baiap2 PE=1 SV=2	5	5	1	3	1	2	0	4	1.66667	2	0.021427	0.0710732	0.0298954	0.0367782	0	0.0642364	0.0407985	0.0336715	0.825312	0.78226
Snrpd1	P62315	Small nuclear ribonucleoprotein Sm D1 OS=Mus musculus OX=10090 GN=Snrpd1 PE=1 SV=1	3	3	6	5	3	5	4	5	4.66667	4.66667	0.128562	0.118455	0.0896861	0.0919456	0.105374	0.0802955	0.112235	0.0925384	0.824509	0.224337
Rbbp5	Q8BX09	Retinoblastoma-binding protein 5 OS=Mus musculus OX=10090 GN=Rbbp5 PE=1 SV=2	20	20	54	34	50	54	43	45	46	47.3333	1.15706	0.805496	1.49477	0.993012	1.13277	0.722659	1.15244	0.949481	0.823886	0.43208
Kpna2	P52293	Importin subunit alpha-1 OS=Mus musculus OX=10090 GN=Kpna2 PE=1 SV=2	1	1	3	0	0	2	0	1	1	1	0.0642811	0	0	0.0367782	0	0.0160591	0.021427	0.0176124	0.821973	0.881053
Coro1c	Q9WUM4	Coronin-1C OS=Mus musculus OX=10090 GN=Coro1c PE=1 SV=2	3	3	3	0	0	2	0	1	1	1	0.0642811	0	0	0.0367782	0	0.0160591	0.021427	0.0176124	0.821973	0.881053
Pa2g4	P50580	Proliferation-associated protein 2G4 OS=Mus musculus OX=10090 GN=Pa2g4 PE=1 SV=3	10	10	7	13	6	12	6	9	8.66667	9	0.149989	0.307984	0.179372	0.220669	0.158061	0.144532	0.212448	0.174421	0.821003	0.519301
Nme1	P15532	Nucleoside diphosphate kinase A OS=Mus musculus OX=10090 GN=Nme1 PE=1 SV=1	5	2	7	8	9	9	9	6	8	8	0.149989	0.189529	0.269058	0.165502	0.237092	0.0963546	0.202859	0.166316	0.819862	0.533065
Cav1	P49817	Caveolin-1 OS=Mus musculus OX=10090 GN=Cav1 PE=1 SV=1	7	7	10	17	13	13	13	15	13.3333	13.6667	0.21427	0.402748	0.38864	0.239058	0.342466	0.240886	0.335219	0.274137	0.817783	0.429573
Rpl14	Q9CR57	60S ribosomal protein L14 OS=Mus musculus OX=10090 GN=Rpl14 PE=1 SV=3	3	3	5	6	4	4	5	6	5	5	0.107135	0.142146	0.119581	0.0735565	0.131718	0.0963546	0.122954	0.100543	0.817725	0.32052
Cav2	Q9WVC3	Caveolin-2 OS=Mus musculus OX=10090 GN=Cav2 PE=1 SV=1	5	5	9	8	8	8	7	11	8.33333	8.66667	0.192843	0.189529	0.239163	0.147113	0.184405	0.17665	0.207178	0.169389	0.817601	0.126678
Wdr5	P61965	WD repeat-containing protein 5 OS=Mus musculus OX=10090 GN=Wdr5 PE=1 SV=1	10	10	10	8	11	10	9	11	9.66667	10	0.21427	0.189529	0.328849	0.183891	0.237092	0.17665	0.244216	0.199211	0.815716	0.392106
Krt12	Q64291	Keratin type I cytoskeletal 12 OS=Mus musculus OX=10090 GN=Krt12 PE=1 SV=2	2	2	1	1	0	2	0	0	0.666667	0.666667	0.021427	0.0236911	0	0.0367782	0	0	0.0150394	0.0122594	0.815154	0.856292
Nme2	Q01768	Nucleoside diphosphate kinase B OS=Mus musculus OX=10090 GN=Nme2 PE=1 SV=1	6	3	10	13	12	14	12	9	11.6667	11.6667	0.21427	0.307984	0.358744	0.257448	0.316122	0.144532	0.293666	0.239367	0.8151	0.455444
Dglucy	Q8BH86	D-glutamate cyclase mitochondrial OS=Mus musculus OX=10090 GN=Dglucy PE=1 SV=1	4	4	2	3	1	2	0	5	2	2.33333	0.0428541	0.0710732	0.0298954	0.0367782	0	0.0802955	0.0479409	0.0390246	0.814014	0.750717
Atp5f1b	P56480	ATP synthase subunit beta mitochondrial OS=Mus musculus OX=10090 GN=Atp5f1b PE=1 SV=2	11	11	10	13	3	14	3	10	8.66667	9	0.21427	0.307984	0.0896861	0.257448	0.0790306	0.160591	0.20398	0.16569	0.812284	0.66329
Sf3b6	P59708	Splicing factor 3B subunit 6 OS=Mus musculus OX=10090 GN=Sf3b6 PE=1 SV=1	3	3	3	5	4	5	4	3	4	4	0.0642811	0.118455	0.119581	0.0919456	0.105374	0.0481773	0.100773	0.0818323	0.812049	0.492869
C3	P01027	Complement C3 OS=Mus musculus OX=10090 GN=C3 PE=1 SV=3	3	3	1	3	3	2	3	2	2.33333	2.33333	0.021427	0.0710732	0.0896861	0.0367782	0.0790306	0.0321182	0.0607288	0.049309	0.811954	0.674545
Septin2	P42208	Septin-2 OS=Mus musculus OX=10090 GN=Septin2 PE=1 SV=2	6	6	5	4	1	3	2	5	3.33333	3.33333	0.107135	0.0947643	0.0298954	0.0551673	0.052687	0.0802955	0.0772649	0.0627166	0.811709	0.599179
Srsf5	O35326	Serine/arginine-rich splicing factor 5 OS=Mus musculus OX=10090 GN=Srsf5 PE=1 SV=2	8	7	6	9	7	5	8	9	7.33333	7.33333	0.128562	0.21322	0.209268	0.0919456	0.210748	0.144532	0.183683	0.149075	0.811589	0.47619
Acp1	Q9D358	Low molecular weight phosphotyrosine protein phosphatase OS=Mus musculus OX=10090 GN=Acp1 PE=1 SV=3	3	3	3	5	6	3	6	5	4.66667	4.66667	0.0642811	0.118455	0.179372	0.0551673	0.158061	0.0802955	0.120703	0.0978413	0.810596	0.641286
Rps10	P63325	40S ribosomal protein S10 OS=Mus musculus OX=10090 GN=Rps10 PE=1 SV=1	5	5	3	3	3	3	3	3	3	3	0.0642811	0.0710732	0.0896861	0.0551673	0.0790306	0.0481773	0.0750135	0.0607917	0.810411	0.302866
Lsm2	O35900	U6 snRNA-associated Sm-like protein LSm2 OS=Mus musculus OX=10090 GN=Lsm2 PE=1 SV=1	2	2	3	1	1	2	1	2	1.66667	1.66667	0.0642811	0.0236911	0.0298954	0.0367782	0.0263435	0.0321182	0.0392892	0.0317466	0.808025	0.592333
Smn1	P97801	Survival motor neuron protein OS=Mus musculus OX=10090 GN=Smn1 PE=1 SV=1	2	2	1	0	3	4	0	1	1.33333	1.66667	0.021427	0	0.0896861	0.0735565	0	0.0160591	0.0370377	0.0298719	0.806525	0.848064
Rps12	P63323	40S ribosomal protein S12 OS=Mus musculus OX=10090 GN=Rps12 PE=1 SV=2	2	2	2	3	3	2	3	3	2.66667	2.66667	0.0428541	0.0710732	0.0896861	0.0367782	0.0790306	0.0481773	0.0678711	0.054662	0.80538	0.516041
Zfp687	Q9D2D7	Zinc finger protein 687 OS=Mus musculus OX=10090 GN=Znf687 PE=1 SV=1	4	4	2	3	3	2	3	3	2.66667	2.66667	0.0428541	0.0710732	0.0896861	0.0367782	0.0790306	0.0481773	0.0678711	0.054662	0.80538	0.516041
Naa11	Q3UX61	N-alpha-acetyltransferase 11 OS=Mus musculus OX=10090 GN=Naa11 PE=1 SV=1	2	2	2	0	0	1	0	1	0.666667	0.666667	0.0428541	0	0	0.0183891	0	0.0160591	0.0142847	0.0114827	0.803849	0.864561
Rplp0	P14869	60S acidic ribosomal protein P0 OS=Mus musculus OX=10090 GN=Rplp0 PE=1 SV=3	7	7	10	12	6	14	6	8	9.33333	9.33333	0.21427	0.284293	0.179372	0.257448	0.158061	0.128473	0.225978	0.181327	0.802409	0.42002
Nedd4	P46935	E3 ubiquitin-protein ligase NEDD4 OS=Mus musculus OX=10090 GN=Nedd4 PE=1 SV=3	18	18	10	18	11	16	8	17	13	13.6667	0.21427	0.426439	0.328849	0.294226	0.210748	0.273005	0.323186	0.259326	0.802405	0.389559
Flnb	Q80X90	Filamin-B OS=Mus musculus OX=10090 GN=Flnb PE=1 SV=3	64	58	85	64	46	82	52	56	65	63.3333	1.8213	1.51623	1.37519	1.50791	1.36986	0.899309	1.5709	1.25903	0.801466	0.240442
Csrp1	P97315	Cysteine and glycine-rich protein 1 OS=Mus musculus OX=10090 GN=Csrp1 PE=1 SV=3	5	5	4	5	4	4	4	5	4.33333	4.33333	0.0857082	0.118455	0.119581	0.0735565	0.105374	0.0802955	0.107915	0.0864087	0.800711	0.218169
Lars1	Q8BMJ2	Leucine--tRNA ligase cytoplasmic OS=Mus musculus OX=10090 GN=Lars1 PE=1 SV=2	20	20	13	19	14	19	10	19	15.3333	16	0.278552	0.45013	0.418535	0.349393	0.263435	0.305123	0.382406	0.305984	0.800155	0.259905
Srsf4	Q8VE97	Serine/arginine-rich splicing factor 4 OS=Mus musculus OX=10090 GN=Srsf4 PE=2 SV=1	4	1	4	6	4	5	4	5	4.66667	4.66667	0.0857082	0.142146	0.119581	0.0919456	0.105374	0.0802955	0.115812	0.0925384	0.79904	0.264069
Psmd2	Q8VDM4	26S proteasome non-ATPase regulatory subunit 2 OS=Mus musculus OX=10090 GN=Psmd2 PE=1 SV=1	24	24	15	13	11	15	7	19	13	13.6667	0.321406	0.307984	0.328849	0.275837	0.184405	0.305123	0.319413	0.255121	0.79872	0.156104
Fhl2	O70433	Four and a half LIM domains protein 2 OS=Mus musculus OX=10090 GN=Fhl2 PE=1 SV=1	1	1	2	1	1	1	1	2	1.33333	1.33333	0.0428541	0.0236911	0.0298954	0.0183891	0.0263435	0.0321182	0.0321468	0.0256169	0.796873	0.397993
Pfn1	P62962	Profilin-1 OS=Mus musculus OX=10090 GN=Pfn1 PE=1 SV=2	7	7	5	6	10	11	4	8	7	7.66667	0.107135	0.142146	0.298954	0.20228	0.105374	0.128473	0.182745	0.145376	0.795511	0.600554
Peak1	Q69Z38	Inactive tyrosine-protein kinase PEAK1 OS=Mus musculus OX=10090 GN=Peak1 PE=1 SV=4	37	37	44	30	41	33	38	42	38.3333	37.6667	0.94279	0.710732	1.22571	0.606841	1.00105	0.674482	0.959744	0.760792	0.792703	0.359338
Erh	P84089	Enhancer of rudimentary homolog OS=Mus musculus OX=10090 GN=Erh PE=1 SV=1	2	2	2	3	2	2	2	3	2.33333	2.33333	0.0428541	0.0710732	0.0597907	0.0367782	0.052687	0.0481773	0.057906	0.0458809	0.792333	0.272941
Rpl38	Q9JJI8	60S ribosomal protein L38 OS=Mus musculus OX=10090 GN=Rpl38 PE=1 SV=3	5	5	2	3	4	4	3	2	3	3	0.0428541	0.0710732	0.119581	0.0735565	0.0790306	0.0321182	0.0778363	0.0615684	0.790999	0.577402
Rrm1	P07742	Ribonucleoside-diphosphate reductase large subunit OS=Mus musculus OX=10090 GN=Rrm1 PE=1 SV=2	6	6	5	6	5	3	5	8	5.33333	5.33333	0.107135	0.142146	0.149477	0.0551673	0.131718	0.128473	0.132919	0.105119	0.790849	0.380063
Nr3c1	P06537	Glucocorticoid receptor OS=Mus musculus OX=10090 GN=Nr3c1 PE=1 SV=1	26	26	82	65	69	71	68	71	72	70	1.75702	1.53992	2.06278	1.30563	1.79136	1.1402	1.78657	1.41239	0.790561	0.204899
Gstp1	P19157	Glutathione S-transferase P 1 OS=Mus musculus OX=10090 GN=Gstp1 PE=1 SV=2	4	4	5	3	2	3	2	5	3.33333	3.33333	0.107135	0.0710732	0.0597907	0.0551673	0.052687	0.0802955	0.079333	0.0627166	0.790549	0.378142
Cltc	Q68FD5	Clathrin heavy chain 1 OS=Mus musculus OX=10090 GN=Cltc PE=1 SV=3	37	37	49	41	20	40	28	37	36.6667	35	1.04993	0.971334	0.597907	0.735565	0.737619	0.594187	0.873055	0.689123	0.789324	0.279848
Phgdh	Q61753	D-3-phosphoglycerate dehydrogenase OS=Mus musculus OX=10090 GN=Phgdh PE=1 SV=3	6	6	8	7	7	7	6	9	7.33333	7.33333	0.171416	0.165837	0.209268	0.128724	0.158061	0.144532	0.182174	0.143772	0.789204	0.0750967
Plec	Q9QXS1	Plectin OS=Mus musculus OX=10090 GN=Plec PE=1 SV=3	145	142	133	126	76	143	82	100	111.667	108.333	2.8498	2.98507	2.27205	2.62964	2.16017	1.60591	2.70231	2.13191	0.788921	0.195965
Cxxc1	Q9CWW7	CXXC-type zinc finger protein 1 OS=Mus musculus OX=10090 GN=Cxxc1 PE=1 SV=1	12	12	15	12	14	11	15	13	13.6667	13	0.321406	0.284293	0.418535	0.20228	0.395153	0.208768	0.341411	0.268734	0.787126	0.386476
Rps23	P62267	40S ribosomal protein S23 OS=Mus musculus OX=10090 GN=Rps23 PE=1 SV=3	5	5	7	8	6	8	5	8	7	7	0.149989	0.189529	0.179372	0.147113	0.131718	0.128473	0.172963	0.135768	0.784951	0.0476821
Shmt2	Q9CZN7	Serine hydroxymethyltransferase mitochondrial OS=Mus musculus OX=10090 GN=Shmt2 PE=1 SV=1	12	12	13	10	11	12	7	16	11.3333	11.6667	0.278552	0.236911	0.328849	0.220669	0.184405	0.256946	0.281437	0.220673	0.784094	0.146964
Rpl32	P62911	60S ribosomal protein L32 OS=Mus musculus OX=10090 GN=Rpl32 PE=1 SV=2	2	2	1	1	3	2	2	1	1.66667	1.66667	0.021427	0.0236911	0.0896861	0.0367782	0.052687	0.0160591	0.0449347	0.0351748	0.782797	0.713665
Setd1a	E9PYH6	Histone-lysine N-methyltransferase SETD1A OS=Mus musculus OX=10090 GN=Setd1a PE=1 SV=1	23	22	21	22	21	16	18	30	21.3333	21.3333	0.449968	0.521204	0.627803	0.294226	0.474183	0.481773	0.532991	0.416727	0.781865	0.220588
Psmb1	O09061	Proteasome subunit beta type-1 OS=Mus musculus OX=10090 GN=Psmb1 PE=1 SV=1	4	4	4	3	1	3	1	4	2.66667	2.66667	0.0857082	0.0710732	0.0298954	0.0551673	0.0263435	0.0642364	0.0622256	0.0485824	0.780747	0.537214
Phf10	Q9D8M7	PHD finger protein 10 OS=Mus musculus OX=10090 GN=Phf10 PE=1 SV=4	3	3	3	5	3	2	3	6	3.66667	3.66667	0.0642811	0.118455	0.0896861	0.0367782	0.0790306	0.0963546	0.0908075	0.0707211	0.778802	0.44302
Rsl1d1	Q8BVY0	Ribosomal L1 domain-containing protein 1 OS=Mus musculus OX=10090 GN=Rsl1d1 PE=1 SV=1	1	1	1	3	1	2	1	2	1.66667	1.66667	0.021427	0.0710732	0.0298954	0.0367782	0.0263435	0.0321182	0.0407985	0.0317466	0.778132	0.593493
Psma4	Q9R1P0	Proteasome subunit alpha type-4 OS=Mus musculus OX=10090 GN=Psma4 PE=1 SV=1	2	2	1	3	1	2	1	2	1.66667	1.66667	0.021427	0.0710732	0.0298954	0.0367782	0.0263435	0.0321182	0.0407985	0.0317466	0.778132	0.593493
Prag1	Q571I4	Inactive tyrosine-protein kinase PRAG1 OS=Mus musculus OX=10090 GN=Prag1 PE=1 SV=3	22	22	25	16	22	13	19	30	21	20.6667	0.535676	0.379057	0.657698	0.239058	0.500527	0.481773	0.524144	0.407119	0.776732	0.372313
Golga3	P55937	Golgin subfamily A member 3 OS=Mus musculus OX=10090 GN=Golga3 PE=1 SV=3	42	42	36	27	33	23	29	42	32	31.3333	0.771373	0.639659	0.986547	0.42295	0.763962	0.674482	0.799193	0.620465	0.776364	0.281415
Strap	Q9Z1Z2	Serine-threonine kinase receptor-associated protein OS=Mus musculus OX=10090 GN=Strap PE=1 SV=2	8	8	11	8	7	10	5	11	8.66667	8.66667	0.235697	0.189529	0.209268	0.183891	0.131718	0.17665	0.211498	0.164086	0.775829	0.0879292
G3bp1	P97855	Ras GTPase-activating protein-binding protein 1 OS=Mus musculus OX=10090 GN=G3bp1 PE=1 SV=1	6	6	5	6	4	7	1	8	5	5.33333	0.107135	0.142146	0.119581	0.128724	0.0263435	0.128473	0.122954	0.0945134	0.768687	0.469
Vcl	Q64727	Vinculin OS=Mus musculus OX=10090 GN=Vcl PE=1 SV=4	19	19	11	14	15	15	10	15	13.3333	13.3333	0.235697	0.331675	0.44843	0.275837	0.263435	0.240886	0.338601	0.260053	0.768021	0.276257
Ddx20	Q9JJY4	Probable ATP-dependent RNA helicase DDX20 OS=Mus musculus OX=10090 GN=Ddx20 PE=1 SV=2	17	17	16	13	20	10	19	17	16.3333	15.3333	0.342833	0.307984	0.597907	0.183891	0.500527	0.273005	0.416241	0.319141	0.766721	0.500625
Tpm2	P58774	Tropomyosin beta chain OS=Mus musculus OX=10090 GN=Tpm2 PE=1 SV=1	8	2	6	7	4	8	4	4	5.66667	5.33333	0.128562	0.165837	0.119581	0.147113	0.105374	0.0642364	0.137994	0.105574	0.765067	0.308362
Pebp1	P70296	Phosphatidylethanolamine-binding protein 1 OS=Mus musculus OX=10090 GN=Pebp1 PE=1 SV=3	4	4	3	3	3	3	2	4	3	3	0.0642811	0.0710732	0.0896861	0.0551673	0.052687	0.0642364	0.0750135	0.0573636	0.76471	0.102519
Pdxdc1	Q99K01	Pyridoxal-dependent decarboxylase domain-containing protein 1 OS=Mus musculus OX=10090 GN=Pdxdc1 PE=1 SV=2	25	25	35	31	33	28	32	33	33	31	0.749946	0.734423	0.986547	0.514895	0.842993	0.52995	0.823639	0.629279	0.764023	0.221977
Tnpo1	Q8BFY9	Transportin-1 OS=Mus musculus OX=10090 GN=Tnpo1 PE=1 SV=2	2	2	1	1	0	1	0	1	0.666667	0.666667	0.021427	0.0236911	0	0.0183891	0	0.0160591	0.0150394	0.0114827	0.763512	0.727319
Luzp1	Q8R4U7	Leucine zipper protein 1 OS=Mus musculus OX=10090 GN=Luzp1 PE=1 SV=2	2	2	1	1	0	1	0	1	0.666667	0.666667	0.021427	0.0236911	0	0.0183891	0	0.0160591	0.0150394	0.0114827	0.763512	0.727319
Ctnnbl1	Q9CWL8	Beta-catenin-like protein 1 OS=Mus musculus OX=10090 GN=Ctnnbl1 PE=1 SV=1	1	1	1	1	0	1	0	1	0.666667	0.666667	0.021427	0.0236911	0	0.0183891	0	0.0160591	0.0150394	0.0114827	0.763512	0.727319
Psmc3	O88685	26S proteasome regulatory subunit 6A OS=Mus musculus OX=10090 GN=Psmc3 PE=1 SV=2	17	17	9	10	18	13	8	18	12.3333	13	0.192843	0.236911	0.538117	0.239058	0.210748	0.289064	0.322624	0.24629	0.763398	0.529043
Arhgdia	Q99PT1	Rho GDP-dissociation inhibitor 1 OS=Mus musculus OX=10090 GN=Arhgdia PE=1 SV=3	6	6	8	4	6	4	4	10	6	6	0.171416	0.0947643	0.179372	0.0735565	0.105374	0.160591	0.148518	0.113174	0.762023	0.394347
Psmc6	P62334	26S proteasome regulatory subunit 10B OS=Mus musculus OX=10090 GN=Psmc6 PE=1 SV=1	13	13	12	17	11	16	7	17	13.3333	13.3333	0.257124	0.402748	0.328849	0.294226	0.184405	0.273005	0.329574	0.250545	0.760209	0.216039
Usp39	Q3TIX9	U4/U6.U5 tri-snRNP-associated protein 2 OS=Mus musculus OX=10090 GN=Usp39 PE=1 SV=2	2	2	2	1	0	1	0	2	1	1	0.0428541	0.0236911	0	0.0183891	0	0.0321182	0.0221817	0.0168358	0.758993	0.747505
Tmem160	Q9D938	Transmembrane protein 160 OS=Mus musculus OX=10090 GN=Tmem160 PE=2 SV=1	4	4	8	6	8	6	8	6	7.33333	6.66667	0.171416	0.142146	0.239163	0.110335	0.210748	0.0963546	0.184242	0.139146	0.755234	0.383178
Wdr82	Q8BFQ4	WD repeat-containing protein 82 OS=Mus musculus OX=10090 GN=Wdr82 PE=1 SV=1	1	1	1	1	2	2	1	1	1.33333	1.33333	0.021427	0.0236911	0.0597907	0.0367782	0.0263435	0.0160591	0.0349696	0.0263936	0.754759	0.567758
Akr1b1	P45376	Aldo-keto reductase family 1 member B1 OS=Mus musculus OX=10090 GN=Akr1b1 PE=1 SV=3	4	3	1	4	4	3	1	6	3	3.33333	0.021427	0.0947643	0.119581	0.0551673	0.0263435	0.0963546	0.0785909	0.0592885	0.754393	0.618286
Rpl34	Q9D1R9	60S ribosomal protein L34 OS=Mus musculus OX=10090 GN=Rpl34 PE=1 SV=2	4	4	2	1	2	2	1	2	1.66667	1.66667	0.0428541	0.0236911	0.0597907	0.0367782	0.0263435	0.0321182	0.042112	0.0317466	0.753863	0.393733
Mvp	Q9EQK5	Major vault protein OS=Mus musculus OX=10090 GN=Mvp PE=1 SV=4	32	32	38	36	38	33	32	41	37.3333	35.3333	0.814228	0.852878	1.13602	0.606841	0.842993	0.658423	0.934377	0.702752	0.752108	0.135651
Parp4	E9PYK3	Protein mono-ADP-ribosyltransferase PARP4 OS=Mus musculus OX=10090 GN=Parp4 PE=1 SV=1	40	40	35	35	33	29	28	41	34.3333	32.6667	0.749946	0.829187	0.986547	0.533284	0.737619	0.658423	0.855227	0.643109	0.751974	0.0812973
Rpl9	P51410	60S ribosomal protein L9 OS=Mus musculus OX=10090 GN=Rpl9 PE=2 SV=2	7	7	11	11	8	13	7	8	10	9.33333	0.235697	0.260602	0.239163	0.239058	0.184405	0.128473	0.245154	0.183979	0.750461	0.136136
Psmc5	P62196	26S proteasome regulatory subunit 8 OS=Mus musculus OX=10090 GN=Psmc5 PE=1 SV=1	23	21	52	51	42	39	38	60	48.3333	45.6667	1.11421	1.20824	1.25561	0.717175	1.00105	0.963546	1.19269	0.893925	0.749506	0.0383771
Tmf1	B9EKI3	TATA element modulatory factor OS=Mus musculus OX=10090 GN=Tmf1 PE=1 SV=2	50	50	70	69	66	61	63	64	68.3333	62.6667	1.49989	1.63468	1.97309	1.12174	1.65964	1.02778	1.70256	1.26972	0.745772	0.148177
Nedd1	P33215	Protein NEDD1 OS=Mus musculus OX=10090 GN=Nedd1 PE=1 SV=2	17	17	15	21	14	12	15	19	16.6667	15.3333	0.321406	0.497512	0.418535	0.220669	0.395153	0.305123	0.412484	0.306982	0.744226	0.214798
Rpl36	P47964	60S ribosomal protein L36 OS=Mus musculus OX=10090 GN=Rpl36 PE=1 SV=2	1	1	2	2	2	2	1	3	2	2	0.0428541	0.0473821	0.0597907	0.0367782	0.0263435	0.0481773	0.050009	0.0370997	0.74186	0.185607
Cct6a	P80317	T-complex protein 1 subunit zeta OS=Mus musculus OX=10090 GN=Cct6a PE=1 SV=3	13	13	11	12	6	12	4	12	9.66667	9.33333	0.235697	0.284293	0.179372	0.220669	0.105374	0.192709	0.233121	0.172918	0.741751	0.261567
Ptpn13	Q64512	Tyrosine-protein phosphatase non-receptor type 13 OS=Mus musculus OX=10090 GN=Ptpn13 PE=1 SV=2	49	49	48	40	55	40	35	64	47.6667	46.3333	1.0285	0.947643	1.64425	0.735565	0.922023	1.02778	1.2068	0.895123	0.741736	0.257062
Pin1	Q9QUR7	Peptidyl-prolyl cis-trans isomerase NIMA-interacting 1 OS=Mus musculus OX=10090 GN=Pin1 PE=1 SV=1	2	2	1	2	2	2	1	2	1.66667	1.66667	0.021427	0.0473821	0.0597907	0.0367782	0.0263435	0.0321182	0.0428666	0.0317466	0.740591	0.395657
Eif3f	Q9DCH4	Eukaryotic translation initiation factor 3 subunit F OS=Mus musculus OX=10090 GN=Eif3f PE=1 SV=2	7	7	3	6	0	6	1	1	3	2.66667	0.0642811	0.142146	0	0.110335	0.0263435	0.0160591	0.0688092	0.0509124	0.739908	0.742386
Actr3	Q99JY9	Actin-related protein 3 OS=Mus musculus OX=10090 GN=Actr3 PE=1 SV=3	8	8	10	6	9	9	7	7	8.33333	7.66667	0.21427	0.142146	0.269058	0.165502	0.184405	0.112414	0.208492	0.154107	0.739151	0.270826
Psmd4	O35226	26S proteasome non-ATPase regulatory subunit 4 OS=Mus musculus OX=10090 GN=Psmd4 PE=1 SV=1	3	3	2	2	0	1	0	3	1.33333	1.33333	0.0428541	0.0473821	0	0.0183891	0	0.0481773	0.0300787	0.0221888	0.737691	0.721372
Src	P05480	Neuronal proto-oncogene tyrosine-protein kinase Src OS=Mus musculus OX=10090 GN=Src PE=1 SV=4	2	1	4	0	0	2	1	0	1.33333	1	0.0857082	0	0	0.0367782	0.0263435	0	0.0285694	0.0210406	0.736473	0.817723
Ldha	P06151	L-lactate dehydrogenase A chain OS=Mus musculus OX=10090 GN=Ldha PE=1 SV=3	10	10	12	10	10	10	9	10	10.6667	9.66667	0.257124	0.236911	0.298954	0.183891	0.237092	0.160591	0.26433	0.193858	0.733395	0.0725701
Asns	Q61024	Asparagine synthetase [glutamine-hydrolyzing] OS=Mus musculus OX=10090 GN=Asns PE=1 SV=3	9	9	6	6	3	8	2	4	5	4.66667	0.128562	0.142146	0.0896861	0.147113	0.052687	0.0642364	0.120132	0.0880121	0.732631	0.39371
Myh10	Q61879	Myosin-10 OS=Mus musculus OX=10090 GN=Myh10 PE=1 SV=2	9	1	11	14	11	14	9	10	12	11	0.235697	0.331675	0.328849	0.257448	0.237092	0.160591	0.29874	0.218377	0.730991	0.13615
Psma6	Q9QUM9	Proteasome subunit alpha type-6 OS=Mus musculus OX=10090 GN=Psma6 PE=1 SV=1	5	5	1	3	2	2	1	3	2	2	0.021427	0.0710732	0.0597907	0.0367782	0.0263435	0.0481773	0.0507637	0.0370997	0.730831	0.448908
Aldoa	P05064	Fructose-bisphosphate aldolase A OS=Mus musculus OX=10090 GN=Aldoa PE=1 SV=2	12	12	21	13	12	18	8	17	15.3333	14.3333	0.449968	0.307984	0.358744	0.331004	0.210748	0.273005	0.372232	0.271586	0.729614	0.136554
Tufm	Q8BFR5	Elongation factor Tu mitochondrial OS=Mus musculus OX=10090 GN=Tufm PE=1 SV=1	4	4	3	2	2	1	1	5	2.33333	2.33333	0.0642811	0.0473821	0.0597907	0.0183891	0.0263435	0.0802955	0.0571513	0.041676	0.729223	0.48413
Eppk1	Q8R0W0	Epiplakin OS=Mus musculus OX=10090 GN=Eppk1 PE=1 SV=2	7	4	3	4	1	2	2	3	2.66667	2.33333	0.0642811	0.0947643	0.0298954	0.0367782	0.052687	0.0481773	0.0629803	0.0458809	0.728496	0.426254
Rps21	Q9CQR2	40S ribosomal protein S21 OS=Mus musculus OX=10090 GN=Rps21 PE=1 SV=1	2	2	4	5	2	4	2	4	3.66667	3.33333	0.0857082	0.118455	0.0597907	0.0735565	0.052687	0.0642364	0.0879847	0.0634933	0.72164	0.245568
Rplp1	P47955	60S acidic ribosomal protein P1 OS=Mus musculus OX=10090 GN=Rplp1 PE=1 SV=1	1	1	1	2	1	3	0	1	1.33333	1.33333	0.021427	0.0473821	0.0298954	0.0551673	0	0.0160591	0.0329015	0.0237421	0.721613	0.639028
Atp5f1c	Q91VR2	ATP synthase subunit gamma mitochondrial OS=Mus musculus OX=10090 GN=Atp5f1c PE=1 SV=1	3	3	4	1	2	2	2	2	2.33333	2	0.0857082	0.0236911	0.0597907	0.0367782	0.052687	0.0321182	0.0563967	0.0405278	0.718621	0.451259
Bin1	O08539	Myc box-dependent-interacting protein 1 OS=Mus musculus OX=10090 GN=Bin1 PE=1 SV=1	9	9	6	4	3	5	2	5	4.33333	4	0.128562	0.0947643	0.0896861	0.0919456	0.052687	0.0802955	0.104338	0.074976	0.718591	0.156626
Rnps1	Q99M28	RNA-binding protein with serine-rich domain 1 OS=Mus musculus OX=10090 GN=Rnps1 PE=1 SV=1	5	5	3	8	3	3	3	7	4.66667	4.33333	0.0642811	0.189529	0.0896861	0.0551673	0.0790306	0.112414	0.114499	0.0822039	0.717946	0.481643
Cct5	P80316	T-complex protein 1 subunit epsilon OS=Mus musculus OX=10090 GN=Cct5 PE=1 SV=1	12	12	9	10	4	11	3	7	7.66667	7	0.192843	0.236911	0.119581	0.20228	0.0790306	0.112414	0.183112	0.131241	0.716729	0.360304
Eif5a	P63242	Eukaryotic translation initiation factor 5A-1 OS=Mus musculus OX=10090 GN=Eif5a PE=1 SV=2	7	7	10	10	10	11	6	11	10	9.33333	0.21427	0.236911	0.298954	0.20228	0.158061	0.17665	0.250045	0.178997	0.71586	0.0664802
Tpm4	Q6IRU2	Tropomyosin alpha-4 chain OS=Mus musculus OX=10090 GN=Tpm4 PE=1 SV=3	5	3	4	6	3	4	4	3	4.33333	3.66667	0.0857082	0.142146	0.0896861	0.0735565	0.105374	0.0481773	0.105847	0.0757026	0.715209	0.287427
Ahcy	P50247	Adenosylhomocysteinase OS=Mus musculus OX=10090 GN=Ahcy PE=1 SV=3	16	16	17	13	18	17	13	13	16	14.3333	0.36426	0.307984	0.538117	0.312615	0.342466	0.208768	0.403453	0.28795	0.713712	0.223445
Stoml2	Q99JB2	Stomatin-like protein 2 mitochondrial OS=Mus musculus OX=10090 GN=Stoml2 PE=1 SV=1	7	7	5	4	6	7	3	4	5	4.66667	0.107135	0.0947643	0.179372	0.128724	0.0790306	0.0642364	0.127091	0.0906636	0.713378	0.329135
Ctnnd1	P30999	Catenin delta-1 OS=Mus musculus OX=10090 GN=Ctnnd1 PE=1 SV=2	13	13	4	5	4	5	1	7	4.33333	4.33333	0.0857082	0.118455	0.119581	0.0919456	0.0263435	0.112414	0.107915	0.0769009	0.712606	0.333721
Tagln2	Q9WVA4	Transgelin-2 OS=Mus musculus OX=10090 GN=Tagln2 PE=1 SV=4	7	7	2	6	2	4	2	3	3.33333	3	0.0428541	0.142146	0.0597907	0.0735565	0.052687	0.0481773	0.0815971	0.0581403	0.712529	0.499733
Ppp1cb	P62141	Serine/threonine-protein phosphatase PP1-beta catalytic subunit OS=Mus musculus OX=10090 GN=Ppp1cb PE=1 SV=3	4	1	7	4	2	4	3	4	4.33333	3.66667	0.149989	0.0947643	0.0597907	0.0735565	0.0790306	0.0642364	0.101515	0.0722745	0.71196	0.33351
Prkcd	P28867	Protein kinase C delta type OS=Mus musculus OX=10090 GN=Prkcd PE=1 SV=3	2	2	1	1	0	0	0	2	0.666667	0.666667	0.021427	0.0236911	0	0	0	0.0321182	0.0150394	0.0107061	0.711869	0.757396
Fmr1	P35922	Synaptic functional regulator FMR1 OS=Mus musculus OX=10090 GN=Fmr1 PE=1 SV=1	5	3	1	1	0	0	0	2	0.666667	0.666667	0.021427	0.0236911	0	0	0	0.0321182	0.0150394	0.0107061	0.711869	0.757396
Col17a1	Q07563	Collagen alpha-1(XVII) chain OS=Mus musculus OX=10090 GN=Col17a1 PE=1 SV=3	1	1	1	1	0	0	0	2	0.666667	0.666667	0.021427	0.0236911	0	0	0	0.0321182	0.0150394	0.0107061	0.711869	0.757396
Pdlim7	Q3TJD7	PDZ and LIM domain protein 7 OS=Mus musculus OX=10090 GN=Pdlim7 PE=1 SV=1	4	4	1	1	0	0	0	2	0.666667	0.666667	0.021427	0.0236911	0	0	0	0.0321182	0.0150394	0.0107061	0.711869	0.757396
Vta1	Q9CR26	Vacuolar protein sorting-associated protein VTA1 homolog OS=Mus musculus OX=10090 GN=Vta1 PE=1 SV=1	1	1	1	1	0	0	0	2	0.666667	0.666667	0.021427	0.0236911	0	0	0	0.0321182	0.0150394	0.0107061	0.711869	0.757396
Wdr1	O88342	WD repeat-containing protein 1 OS=Mus musculus OX=10090 GN=Wdr1 PE=1 SV=3	11	11	9	9	4	9	3	8	7.33333	6.66667	0.192843	0.21322	0.119581	0.165502	0.0790306	0.128473	0.175215	0.124335	0.709615	0.250479
Csde1	Q91W50	Cold shock domain-containing protein E1 OS=Mus musculus OX=10090 GN=Csde1 PE=1 SV=1	9	9	6	4	1	8	0	2	3.66667	3.33333	0.128562	0.0947643	0.0298954	0.147113	0	0.0321182	0.0844073	0.0597437	0.707803	0.667153
Fscn1	Q61553	Fascin OS=Mus musculus OX=10090 GN=Fscn1 PE=1 SV=4	14	14	15	16	11	13	10	14	14	12.3333	0.321406	0.379057	0.328849	0.239058	0.263435	0.224827	0.343104	0.24244	0.706609	0.00917179
Rpl35	Q6ZWV7	60S ribosomal protein L35 OS=Mus musculus OX=10090 GN=Rpl35 PE=1 SV=1	2	2	2	3	2	2	2	2	2.33333	2	0.0428541	0.0710732	0.0597907	0.0367782	0.052687	0.0321182	0.057906	0.0405278	0.69989	0.166729
Septin8	Q8CHH9	Septin-8 OS=Mus musculus OX=10090 GN=Septin8 PE=1 SV=4	3	2	1	2	1	2	0	2	1.33333	1.33333	0.021427	0.0473821	0.0298954	0.0367782	0	0.0321182	0.0329015	0.0229655	0.698007	0.513036
Rps14	P62264	40S ribosomal protein S14 OS=Mus musculus OX=10090 GN=Rps14 PE=1 SV=3	5	5	7	5	7	8	4	5	6.33333	5.66667	0.149989	0.118455	0.209268	0.147113	0.105374	0.0802955	0.159237	0.110927	0.696617	0.21695
Hdlbp	Q8VDJ3	Vigilin OS=Mus musculus OX=10090 GN=Hdlbp PE=1 SV=1	11	11	12	7	3	9	3	7	7.33333	6.33333	0.257124	0.165837	0.0896861	0.165502	0.0790306	0.112414	0.170883	0.118982	0.696279	0.395324
Abcf2	Q99LE6	ATP-binding cassette sub-family F member 2 OS=Mus musculus OX=10090 GN=Abcf2 PE=1 SV=1	2	2	3	0	0	1	1	0	1	0.666667	0.0642811	0	0	0.0183891	0.0263435	0	0.021427	0.0149109	0.695891	0.78925
Zcchc17	Q9ESX4	Nucleolar protein of 40 kDa OS=Mus musculus OX=10090 GN=Zcchc17 PE=1 SV=1	2	2	2	0	1	1	0	2	1	1	0.0428541	0	0.0298954	0.0183891	0	0.0321182	0.0242498	0.0168358	0.694264	0.66205
Psmc4	P54775	26S proteasome regulatory subunit 6B OS=Mus musculus OX=10090 GN=Psmc4 PE=1 SV=2	24	23	28	36	25	20	25	31	29.6667	25.3333	0.599957	0.852878	0.747384	0.367782	0.658588	0.497832	0.733407	0.508067	0.69275	0.11359
Zyx	Q62523	Zyxin OS=Mus musculus OX=10090 GN=Zyx PE=1 SV=2	8	8	24	15	16	12	16	18	18.3333	15.3333	0.514249	0.355366	0.478326	0.220669	0.421496	0.289064	0.449314	0.31041	0.690853	0.141945
Rpsa	P14206	40S ribosomal protein SA OS=Mus musculus OX=10090 GN=Rpsa PE=1 SV=4	10	10	6	16	9	15	5	8	10.3333	9.33333	0.128562	0.379057	0.269058	0.275837	0.131718	0.128473	0.258893	0.178676	0.690154	0.410006
Ccdc51	Q3URS9	Mitochondrial potassium channel OS=Mus musculus OX=10090 GN=Ccdc51 PE=1 SV=1	15	15	22	24	22	21	17	21	22.6667	19.6667	0.471395	0.568586	0.657698	0.386171	0.44784	0.337241	0.565893	0.390417	0.689914	0.0486442
Cpne3	Q8BT60	Copine-3 OS=Mus musculus OX=10090 GN=Cpne3 PE=1 SV=2	4	3	1	4	4	3	1	5	3	3	0.021427	0.0947643	0.119581	0.0551673	0.0263435	0.0802955	0.0785909	0.0539354	0.686281	0.500578
Rpl24	Q8BP67	60S ribosomal protein L24 OS=Mus musculus OX=10090 GN=Rpl24 PE=1 SV=2	3	3	6	6	5	7	3	5	5.66667	5	0.128562	0.142146	0.149477	0.128724	0.0790306	0.0802955	0.140062	0.0960166	0.68553	0.0652481
Rpl8	P62918	60S ribosomal protein L8 OS=Mus musculus OX=10090 GN=Rpl8 PE=1 SV=2	4	4	5	6	6	5	4	6	5.66667	5	0.107135	0.142146	0.179372	0.0919456	0.105374	0.0963546	0.142885	0.0978914	0.685108	0.10139
Lpp	Q8BFW7	Lipoma-preferred partner homolog OS=Mus musculus OX=10090 GN=Lpp PE=1 SV=1	6	6	6	2	5	4	2	6	4.33333	4	0.128562	0.0473821	0.149477	0.0735565	0.052687	0.0963546	0.108474	0.0741994	0.684031	0.365284
Dbnl	Q62418	Drebrin-like protein OS=Mus musculus OX=10090 GN=Dbnl PE=1 SV=2	5	5	0	2	1	2	0	1	1	1	0	0.0473821	0.0298954	0.0367782	0	0.0160591	0.0257592	0.0176124	0.683735	0.664988
Rps29	P62274	40S ribosomal protein S29 OS=Mus musculus OX=10090 GN=Rps29 PE=1 SV=2	2	2	4	2	1	2	1	3	2.33333	2	0.0857082	0.0473821	0.0298954	0.0367782	0.0263435	0.0481773	0.0543286	0.0370997	0.682876	0.384186
Tpm1	P58771	Tropomyosin alpha-1 chain OS=Mus musculus OX=10090 GN=Tpm1 PE=1 SV=1	12	3	15	17	8	18	5	12	13.3333	11.6667	0.321406	0.402748	0.239163	0.331004	0.131718	0.192709	0.321106	0.218477	0.68039	0.245817
Snrpd2	P62317	Small nuclear ribonucleoprotein Sm D2 OS=Mus musculus OX=10090 GN=Snrpd2 PE=1 SV=1	5	5	4	6	3	3	3	5	4.33333	3.66667	0.0857082	0.142146	0.0896861	0.0551673	0.0790306	0.0802955	0.105847	0.0714978	0.675483	0.160031
Rpl5	P47962	60S ribosomal protein L5 OS=Mus musculus OX=10090 GN=Rpl5 PE=1 SV=3	7	7	8	14	9	13	4	11	10.3333	9.33333	0.171416	0.331675	0.269058	0.239058	0.105374	0.17665	0.257383	0.173694	0.674847	0.239066
Mars1	Q68FL6	Methionine--tRNA ligase cytoplasmic OS=Mus musculus OX=10090 GN=Mars1 PE=1 SV=1	2	2	2	3	0	1	1	2	1.66667	1.33333	0.0428541	0.0710732	0	0.0183891	0.0263435	0.0321182	0.0379758	0.0256169	0.67456	0.588518
Actr1a	P61164	Alpha-centractin OS=Mus musculus OX=10090 GN=Actr1a PE=1 SV=1	2	2	2	2	0	1	1	1	1.33333	1	0.0428541	0.0473821	0	0.0183891	0.0263435	0.0160591	0.0300787	0.0202639	0.673695	0.5589
Copb1	Q9JIF7	Coatomer subunit beta OS=Mus musculus OX=10090 GN=Copb1 PE=1 SV=1	8	8	4	2	0	4	0	1	2	1.66667	0.0857082	0.0473821	0	0.0735565	0	0.0160591	0.0443634	0.0298719	0.673344	0.68642
Rab7	P51150	Ras-related protein Rab-7a OS=Mus musculus OX=10090 GN=Rab7a PE=1 SV=2	4	4	1	1	1	1	0	2	1	1	0.021427	0.0236911	0.0298954	0.0183891	0	0.0321182	0.0250045	0.0168358	0.67331	0.444613
Psmd10	Q9Z2X2	26S proteasome non-ATPase regulatory subunit 10 OS=Mus musculus OX=10090 GN=Psmd10 PE=1 SV=3	3	3	6	3	2	4	2	3	3.66667	3	0.128562	0.0710732	0.0597907	0.0735565	0.052687	0.0481773	0.0864754	0.0581403	0.672333	0.27972
Rab6a	P35279	Ras-related protein Rab-6A OS=Mus musculus OX=10090 GN=Rab6a PE=1 SV=4	5	4	5	6	10	7	6	5	7	6	0.107135	0.142146	0.298954	0.128724	0.158061	0.0802955	0.182745	0.12236	0.669567	0.39335
Atp5f1a	Q03265	ATP synthase subunit alpha mitochondrial OS=Mus musculus OX=10090 GN=Atp5f1a PE=1 SV=1	14	14	10	15	17	13	11	12	14	12	0.21427	0.355366	0.508221	0.239058	0.289779	0.192709	0.359286	0.240515	0.669426	0.254675
Rpl6	P47911	60S ribosomal protein L6 OS=Mus musculus OX=10090 GN=Rpl6 PE=1 SV=3	14	14	23	20	18	19	14	18	20.3333	17	0.492822	0.473821	0.538117	0.349393	0.368809	0.289064	0.501587	0.335755	0.669387	0.00566039
Prdx2	Q61171	Peroxiredoxin-2 OS=Mus musculus OX=10090 GN=Prdx2 PE=1 SV=3	5	5	3	4	3	3	3	2	3.33333	2.66667	0.0642811	0.0947643	0.0896861	0.0551673	0.0790306	0.0321182	0.0829105	0.0554387	0.668657	0.1713
Pdlim1	O70400	PDZ and LIM domain protein 1 OS=Mus musculus OX=10090 GN=Pdlim1 PE=1 SV=4	9	9	8	7	5	9	3	5	6.66667	5.66667	0.171416	0.165837	0.149477	0.165502	0.0790306	0.0802955	0.162244	0.108276	0.667367	0.139931
Fasn	P19096	Fatty acid synthase OS=Mus musculus OX=10090 GN=Fasn PE=1 SV=2	56	56	83	66	58	77	43	52	69	57.3333	1.77844	1.56361	1.73393	1.41596	1.13277	0.835073	1.692	1.12794	0.66663	0.0350789
Setd1b	Q8CFT2	Histone-lysine N-methyltransferase SETD1B OS=Mus musculus OX=10090 GN=Setd1b PE=1 SV=2	2	1	3	4	4	4	3	2	3.66667	3	0.0642811	0.0947643	0.119581	0.0735565	0.0790306	0.0321182	0.0928756	0.0615684	0.662912	0.224245
Psmc2	P46471	26S proteasome regulatory subunit 7 OS=Mus musculus OX=10090 GN=Psmc2 PE=1 SV=5	14	14	13	15	19	15	10	16	15.6667	13.6667	0.278552	0.355366	0.568012	0.275837	0.263435	0.256946	0.400643	0.265406	0.662449	0.194017
Cpne1	Q8C166	Copine-1 OS=Mus musculus OX=10090 GN=Cpne1 PE=1 SV=1	7	6	6	13	6	8	5	8	8.33333	7	0.128562	0.307984	0.179372	0.147113	0.131718	0.128473	0.205306	0.135768	0.661294	0.265041
Tra2b	P62996	Transformer-2 protein homolog beta OS=Mus musculus OX=10090 GN=Tra2b PE=1 SV=1	5	5	5	5	4	4	4	3	4.66667	3.66667	0.107135	0.118455	0.119581	0.0735565	0.105374	0.0481773	0.115057	0.0757026	0.657956	0.0817889
Septin7	O55131	Septin-7 OS=Mus musculus OX=10090 GN=Septin7 PE=1 SV=1	7	6	7	7	9	7	6	6	7.66667	6.33333	0.149989	0.165837	0.269058	0.128724	0.158061	0.0963546	0.194962	0.127713	0.655068	0.179333
Psmc1	P62192	26S proteasome regulatory subunit 4 OS=Mus musculus OX=10090 GN=Psmc1 PE=1 SV=1	20	18	22	27	23	22	15	23	24	20	0.471395	0.639659	0.687593	0.404561	0.395153	0.369359	0.599549	0.389691	0.649973	0.0341567
Psmd12	Q9D8W5	26S proteasome non-ATPase regulatory subunit 12 OS=Mus musculus OX=10090 GN=Psmd12 PE=1 SV=4	6	6	6	5	1	8	0	2	4	3.33333	0.128562	0.118455	0.0298954	0.147113	0	0.0321182	0.0923043	0.0597437	0.647247	0.582772
Mtpn	P62774	Myotrophin OS=Mus musculus OX=10090 GN=Mtpn PE=1 SV=2	3	3	2	5	2	4	2	1	3	2.33333	0.0428541	0.118455	0.0597907	0.0735565	0.052687	0.0160591	0.0737001	0.0474342	0.643611	0.407518
Rps18	P62270	40S ribosomal protein S18 OS=Mus musculus OX=10090 GN=Rps18 PE=1 SV=3	8	8	6	8	5	10	2	4	6.33333	5.33333	0.128562	0.189529	0.149477	0.183891	0.052687	0.0642364	0.155856	0.100272	0.643361	0.289802
Copb2	O55029	Coatomer subunit beta' OS=Mus musculus OX=10090 GN=Copb2 PE=1 SV=2	14	14	13	8	4	13	1	7	8.33333	7	0.278552	0.189529	0.119581	0.239058	0.0263435	0.112414	0.195887	0.125939	0.642914	0.41516
Dnaja1	P63037	DnaJ homolog subfamily A member 1 OS=Mus musculus OX=10090 GN=Dnaja1 PE=1 SV=1	6	6	4	4	2	2	2	4	3.33333	2.66667	0.0857082	0.0947643	0.0597907	0.0367782	0.052687	0.0642364	0.0800877	0.0512339	0.639722	0.0934254
Rpl36a	P83882	60S ribosomal protein L36a OS=Mus musculus OX=10090 GN=Rpl36a PE=3 SV=2	4	4	2	2	1	1	1	2	1.66667	1.33333	0.0428541	0.0473821	0.0298954	0.0183891	0.0263435	0.0321182	0.0400439	0.0256169	0.639722	0.0934254
Txndc17	Q9CQM5	Thioredoxin domain-containing protein 17 OS=Mus musculus OX=10090 GN=Txndc17 PE=1 SV=1	1	1	2	2	1	1	1	2	1.66667	1.33333	0.0428541	0.0473821	0.0298954	0.0183891	0.0263435	0.0321182	0.0400439	0.0256169	0.639722	0.0934254
Seh1l	Q8R2U0	Nucleoporin SEH1 OS=Mus musculus OX=10090 GN=Seh1l PE=2 SV=1	3	3	2	1	0	0	1	1	1	0.666667	0.0428541	0.0236911	0	0	0.0263435	0.0160591	0.0221817	0.0141342	0.637201	0.610195
C4b	P01029	Complement C4-B OS=Mus musculus OX=10090 GN=C4b PE=1 SV=3	1	1	2	1	1	1	1	1	1.33333	1	0.0428541	0.0236911	0.0298954	0.0183891	0.0263435	0.0160591	0.0321468	0.0202639	0.630355	0.139079
Tppp3	Q9CRB6	Tubulin polymerization-promoting protein family member 3 OS=Mus musculus OX=10090 GN=Tppp3 PE=1 SV=1	3	3	1	4	3	3	1	3	2.66667	2.33333	0.021427	0.0947643	0.0896861	0.0551673	0.0263435	0.0481773	0.0686258	0.0432294	0.629929	0.370363
Ap1b1	O35643	AP-1 complex subunit beta-1 OS=Mus musculus OX=10090 GN=Ap1b1 PE=1 SV=2	3	1	4	1	0	2	0	2	1.66667	1.33333	0.0857082	0.0236911	0	0.0367782	0	0.0321182	0.0364664	0.0229655	0.629771	0.655402
Cap1	P40124	Adenylyl cyclase-associated protein 1 OS=Mus musculus OX=10090 GN=Cap1 PE=1 SV=4	3	3	1	3	1	1	1	2	1.66667	1.33333	0.021427	0.0710732	0.0298954	0.0183891	0.0263435	0.0321182	0.0407985	0.0256169	0.627889	0.392161
Sptbn1	Q62261	Spectrin beta chain non-erythrocytic 1 OS=Mus musculus OX=10090 GN=Sptbn1 PE=1 SV=2	3	3	2	3	2	1	1	4	2.33333	2	0.0428541	0.0710732	0.0597907	0.0183891	0.0263435	0.0642364	0.057906	0.036323	0.627275	0.257279
Rab10	P61027	Ras-related protein Rab-10 OS=Mus musculus OX=10090 GN=Rab10 PE=1 SV=1	4	2	4	5	10	7	4	5	6.33333	5.33333	0.0857082	0.118455	0.298954	0.128724	0.105374	0.0802955	0.167706	0.104798	0.624891	0.405753
Rpl28	P41105	60S ribosomal protein L28 OS=Mus musculus OX=10090 GN=Rpl28 PE=1 SV=2	4	4	9	9	5	5	6	6	7.66667	5.66667	0.192843	0.21322	0.149477	0.0919456	0.158061	0.0963546	0.18518	0.115454	0.623468	0.0703066
Wdr37	Q8CBE3	WD repeat-containing protein 37 OS=Mus musculus OX=10090 GN=Wdr37 PE=1 SV=1	12	12	6	4	8	4	2	10	6	5.33333	0.128562	0.0947643	0.239163	0.0735565	0.052687	0.160591	0.154163	0.0956115	0.620197	0.344811
Tpm3	P21107	Tropomyosin alpha-3 chain OS=Mus musculus OX=10090 GN=Tpm3 PE=1 SV=3	9	3	6	12	11	8	7	8	9.66667	7.66667	0.128562	0.284293	0.328849	0.147113	0.184405	0.128473	0.247235	0.15333	0.62018	0.209756
Pdlim5	Q8CI51	PDZ and LIM domain protein 5 OS=Mus musculus OX=10090 GN=Pdlim5 PE=1 SV=4	9	9	12	9	8	10	3	11	9.66667	8	0.257124	0.21322	0.239163	0.183891	0.0790306	0.17665	0.236502	0.146524	0.619545	0.0674713
Srsf6	Q3TWW8	Serine/arginine-rich splicing factor 6 OS=Mus musculus OX=10090 GN=Srsf6 PE=1 SV=1	8	5	8	11	14	9	7	11	11	9	0.171416	0.260602	0.418535	0.165502	0.184405	0.17665	0.283518	0.175519	0.619076	0.210354
C1qc	Q02105	Complement C1q subcomponent subunit C OS=Mus musculus OX=10090 GN=C1qc PE=1 SV=2	2	2	5	3	4	3	3	3	4	3	0.107135	0.0710732	0.119581	0.0551673	0.0790306	0.0481773	0.0992633	0.0607917	0.612429	0.0900543
Ap2a1	P17426	AP-2 complex subunit alpha-1 OS=Mus musculus OX=10090 GN=Ap2a1 PE=1 SV=1	3	3	2	2	0	3	0	0	1.33333	1	0.0428541	0.0473821	0	0.0551673	0	0	0.0300787	0.0183891	0.611366	0.648932
Marf1	Q8BJ34	Meiosis regulator and mRNA stability factor 1 OS=Mus musculus OX=10090 GN=Marf1 PE=1 SV=3	8	8	6	1	1	2	1	3	2.66667	2	0.128562	0.0236911	0.0298954	0.0367782	0.0263435	0.0481773	0.0607162	0.0370997	0.611034	0.531807
Hnrnph2	P70333	Heterogeneous nuclear ribonucleoprotein H2 OS=Mus musculus OX=10090 GN=Hnrnph2 PE=1 SV=1	7	3	12	15	10	10	8	10	12.3333	9.33333	0.257124	0.355366	0.298954	0.183891	0.210748	0.160591	0.303815	0.185077	0.609176	0.0205194
Ass1	P16460	Argininosuccinate synthase OS=Mus musculus OX=10090 GN=Ass1 PE=1 SV=1	10	10	10	7	10	8	4	10	9	7.33333	0.21427	0.165837	0.298954	0.147113	0.105374	0.160591	0.226354	0.137693	0.608307	0.104131
Sec16a	E9QAT4	Protein transport protein Sec16A OS=Mus musculus OX=10090 GN=Sec16a PE=1 SV=1	1	1	2	1	1	0	1	2	1.33333	1	0.0428541	0.0236911	0.0298954	0	0.0263435	0.0321182	0.0321468	0.0194872	0.606195	0.328429
Appl1	Q8K3H0	DCC-interacting protein 13-alpha OS=Mus musculus OX=10090 GN=Appl1 PE=1 SV=1	8	8	15	1	6	4	5	7	7.33333	5.33333	0.321406	0.0236911	0.179372	0.0735565	0.131718	0.112414	0.174823	0.105896	0.605732	0.475647
Arf1	P84078	ADP-ribosylation factor 1 OS=Mus musculus OX=10090 GN=Arf1 PE=1 SV=2	8	4	8	10	9	11	3	8	9	7.33333	0.171416	0.236911	0.269058	0.20228	0.0790306	0.128473	0.225795	0.136595	0.604949	0.123959
Ddhd1	Q80YA3	Phospholipase DDHD1 OS=Mus musculus OX=10090 GN=Ddhd1 PE=1 SV=1	8	8	7	1	5	1	3	6	4.33333	3.33333	0.149989	0.0236911	0.149477	0.0183891	0.0790306	0.0963546	0.107719	0.0645914	0.599628	0.421546
Mthfd1	Q922D8	C-1-tetrahydrofolate synthase cytoplasmic OS=Mus musculus OX=10090 GN=Mthfd1 PE=1 SV=4	9	9	2	8	5	8	0	5	5	4.33333	0.0428541	0.189529	0.149477	0.147113	0	0.0802955	0.127286	0.0758028	0.595529	0.446386
Spc24	Q9D083	Kinetochore protein Spc24 OS=Mus musculus OX=10090 GN=Spc24 PE=1 SV=1	4	4	5	4	5	3	4	3	4.66667	3.33333	0.107135	0.0947643	0.149477	0.0551673	0.105374	0.0481773	0.117125	0.0695729	0.594003	0.123936
Rpl11	Q9CXW4	60S ribosomal protein L11 OS=Mus musculus OX=10090 GN=Rpl11 PE=1 SV=4	4	4	2	7	2	4	2	2	3.66667	2.66667	0.0428541	0.165837	0.0597907	0.0735565	0.052687	0.0321182	0.0894941	0.0527872	0.58984	0.413903
Acaa2	Q8BWT1	3-ketoacyl-CoA thiolase mitochondrial OS=Mus musculus OX=10090 GN=Acaa2 PE=1 SV=3	4	4	4	0	0	1	0	2	1.33333	1	0.0857082	0	0	0.0183891	0	0.0321182	0.0285694	0.0168358	0.589294	0.716059
Eef1b2	O70251	Elongation factor 1-beta OS=Mus musculus OX=10090 GN=Eef1b PE=1 SV=5	4	4	10	9	5	7	3	8	8	6	0.21427	0.21322	0.149477	0.128724	0.0790306	0.128473	0.192322	0.112076	0.582749	0.04131
Myh14	Q6URW6	Myosin-14 OS=Mus musculus OX=10090 GN=Myh14 PE=1 SV=1	5	1	5	7	9	7	4	5	7	5.33333	0.107135	0.165837	0.269058	0.128724	0.105374	0.0802955	0.180677	0.104798	0.580028	0.198978
Hspb1	P14602	Heat shock protein beta-1 OS=Mus musculus OX=10090 GN=Hspb1 PE=1 SV=3	9	9	18	18	14	16	8	13	16.6667	12.3333	0.385687	0.426439	0.418535	0.294226	0.210748	0.208768	0.41022	0.237914	0.579967	0.00501154
Ranbp1	P34022	Ran-specific GTPase-activating protein OS=Mus musculus OX=10090 GN=Ranbp1 PE=1 SV=2	3	3	2	4	3	3	1	3	3	2.33333	0.0428541	0.0947643	0.0896861	0.0551673	0.0263435	0.0481773	0.0757682	0.0432294	0.570548	0.156213
Kpnb1	P70168	Importin subunit beta-1 OS=Mus musculus OX=10090 GN=Kpnb1 PE=1 SV=2	6	6	3	2	3	3	1	2	2.66667	2	0.0642811	0.0473821	0.0896861	0.0551673	0.0263435	0.0321182	0.0671165	0.0378764	0.564338	0.12529
Mylk	Q6PDN3	Myosin light chain kinase smooth muscle OS=Mus musculus OX=10090 GN=Mylk PE=1 SV=3	2	2	4	3	2	2	2	2	3	2	0.0857082	0.0710732	0.0597907	0.0367782	0.052687	0.0321182	0.0721907	0.0405278	0.561399	0.0314493
Lasp1	Q61792	LIM and SH3 domain protein 1 OS=Mus musculus OX=10090 GN=Lasp1 PE=1 SV=1	10	10	10	13	15	8	7	13	12.6667	9.33333	0.21427	0.307984	0.44843	0.147113	0.184405	0.208768	0.323562	0.180095	0.556603	0.111087
Pls3	Q99K51	Plastin-3 OS=Mus musculus OX=10090 GN=Pls3 PE=1 SV=3	9	9	7	3	2	5	0	4	4	3	0.149989	0.0710732	0.0597907	0.0919456	0	0.0642364	0.0936177	0.0520607	0.556098	0.350239
Mccc2	Q3ULD5	Methylcrotonoyl-CoA carboxylase beta chain mitochondrial OS=Mus musculus OX=10090 GN=Mccc2 PE=1 SV=1	5	5	2	4	1	1	1	3	2.33333	1.66667	0.0428541	0.0947643	0.0298954	0.0183891	0.0263435	0.0481773	0.0558379	0.03097	0.554641	0.316243
Cttn	Q60598	Src substrate cortactin OS=Mus musculus OX=10090 GN=Cttn PE=1 SV=2	12	12	10	12	7	10	3	8	9.66667	7	0.21427	0.284293	0.209268	0.183891	0.0790306	0.128473	0.235944	0.130465	0.552949	0.0529865
Eif3b	Q8JZQ9	Eukaryotic translation initiation factor 3 subunit B OS=Mus musculus OX=10090 GN=Eif3b PE=1 SV=1	12	12	8	8	6	9	2	5	7.33333	5.33333	0.171416	0.189529	0.179372	0.165502	0.052687	0.0802955	0.180106	0.0994948	0.552425	0.0788209
Hspa4	Q61316	Heat shock 70 kDa protein 4 OS=Mus musculus OX=10090 GN=Hspa4 PE=1 SV=1	5	5	6	8	2	4	2	5	5.33333	3.66667	0.128562	0.189529	0.0597907	0.0735565	0.052687	0.0802955	0.125961	0.0688463	0.546571	0.210989
S100a10	P08207	Protein S100-A10 OS=Mus musculus OX=10090 GN=S100a10 PE=1 SV=2	4	4	11	15	12	10	6	11	12.6667	9	0.235697	0.355366	0.358744	0.183891	0.158061	0.17665	0.316603	0.172867	0.546008	0.025131
Ubap2l	Q80X50	Ubiquitin-associated protein 2-like OS=Mus musculus OX=10090 GN=Ubap2l PE=1 SV=1	7	7	3	5	0	1	0	5	2.66667	2	0.0642811	0.118455	0	0.0183891	0	0.0802955	0.0609122	0.0328949	0.540038	0.541018
Dnajc7	Q9QYI3	DnaJ homolog subfamily C member 7 OS=Mus musculus OX=10090 GN=Dnajc7 PE=1 SV=2	2	2	3	1	2	2	1	1	2	1.33333	0.0642811	0.0236911	0.0597907	0.0367782	0.0263435	0.0160591	0.0492543	0.0263936	0.535864	0.182003
Ipo5	Q8BKC5	Importin-5 OS=Mus musculus OX=10090 GN=Ipo5 PE=1 SV=3	7	7	3	3	0	3	0	1	2	1.33333	0.0642811	0.0710732	0	0.0551673	0	0.0160591	0.0451181	0.0237421	0.526222	0.487005
Col4a3	Q9QZS0	Collagen alpha-3(IV) chain OS=Mus musculus OX=10090 GN=Col4a3 PE=1 SV=2	1	1	0	1	2	0	1	1	1	0.666667	0	0.0236911	0.0597907	0	0.0263435	0.0160591	0.0278273	0.0141342	0.507926	0.510942
Igf2bp3	Q9CPN8	Insulin-like growth factor 2 mRNA-binding protein 3 OS=Mus musculus OX=10090 GN=Igf2bp3 PE=1 SV=1	3	2	1	1	2	2	0	1	1.33333	1	0.021427	0.0236911	0.0597907	0.0367782	0	0.0160591	0.0349696	0.0176124	0.50365	0.348621
Gpi1	P06745	Glucose-6-phosphate isomerase OS=Mus musculus OX=10090 GN=Gpi PE=1 SV=4	1	1	1	2	0	1	0	1	1	0.666667	0.021427	0.0473821	0	0.0183891	0	0.0160591	0.0229364	0.0114827	0.500634	0.484079
Ppil1	Q9D0W5	Peptidyl-prolyl cis-trans isomerase-like 1 OS=Mus musculus OX=10090 GN=Ppil1 PE=1 SV=1	1	1	1	2	0	1	0	1	1	0.666667	0.021427	0.0473821	0	0.0183891	0	0.0160591	0.0229364	0.0114827	0.500634	0.484079
Septin11	Q8C1B7	Septin-11 OS=Mus musculus OX=10090 GN=Septin11 PE=1 SV=4	5	4	4	5	2	4	1	2	3.66667	2.33333	0.0857082	0.118455	0.0597907	0.0735565	0.0263435	0.0321182	0.0879847	0.0440061	0.500156	0.123101
Nfatc3	P97305	Nuclear factor of activated T-cells cytoplasmic 3 OS=Mus musculus OX=10090 GN=Nfatc3 PE=1 SV=1	8	8	7	10	8	4	6	5	8.33333	5	0.149989	0.236911	0.239163	0.0735565	0.158061	0.0802955	0.208688	0.103971	0.498214	0.0587772
Myo1e	E9Q634	Unconventional myosin-Ie OS=Mus musculus OX=10090 GN=Myo1e PE=1 SV=1	3	3	4	1	1	2	0	2	2	1.33333	0.0857082	0.0236911	0.0298954	0.0367782	0	0.0321182	0.0464315	0.0229655	0.494609	0.36265
Tubal3	Q3UX10	Tubulin alpha chain-like 3 OS=Mus musculus OX=10090 GN=Tubal3 PE=2 SV=2	2	1	1	1	1	2	0	0	1	0.666667	0.021427	0.0236911	0.0298954	0.0367782	0	0	0.0250045	0.0122594	0.490288	0.366183
Dpy30	Q99LT0	Protein dpy-30 homolog OS=Mus musculus OX=10090 GN=Dpy30 PE=1 SV=1	3	3	2	4	2	2	1	2	2.66667	1.66667	0.0428541	0.0947643	0.0597907	0.0367782	0.0263435	0.0321182	0.065803	0.0317466	0.48245	0.0941047
Cpsf7	Q8BTV2	Cleavage and polyadenylation specificity factor subunit 7 OS=Mus musculus OX=10090 GN=Cpsf7 PE=1 SV=2	1	1	3	1	0	0	1	1	1.33333	0.666667	0.0642811	0.0236911	0	0	0.0263435	0.0160591	0.0293241	0.0141342	0.482	0.495373
Etl4	A2AQ25	Sickle tail protein OS=Mus musculus OX=10090 GN=Skt PE=1 SV=1	8	8	4	1	1	1	0	3	2	1.33333	0.0857082	0.0236911	0.0298954	0.0183891	0	0.0481773	0.0464315	0.0221888	0.477882	0.373239
Fxr1	Q61584	Fragile X mental retardation syndrome-related protein 1 OS=Mus musculus OX=10090 GN=Fxr1 PE=1 SV=2	15	14	9	14	10	6	2	14	11	7.33333	0.192843	0.331675	0.298954	0.110335	0.052687	0.224827	0.274491	0.129283	0.470992	0.0915684
Gemin5	Q8BX17	Gem-associated protein 5 OS=Mus musculus OX=10090 GN=Gemin5 PE=1 SV=2	18	18	4	6	10	4	4	4	6.66667	4	0.0857082	0.142146	0.298954	0.0735565	0.105374	0.0642364	0.175603	0.0810556	0.461585	0.219446
Kif5b	Q61768	Kinesin-1 heavy chain OS=Mus musculus OX=10090 GN=Kif5b PE=1 SV=3	6	6	1	3	0	0	1	1	1.33333	0.666667	0.021427	0.0710732	0	0	0.0263435	0.0160591	0.0308334	0.0141342	0.458405	0.49742
Arf5	P84084	ADP-ribosylation factor 5 OS=Mus musculus OX=10090 GN=Arf5 PE=1 SV=2	5	1	7	8	9	6	2	7	8	5	0.149989	0.189529	0.269058	0.110335	0.052687	0.112414	0.202859	0.0918118	0.45259	0.0504103
Stub1	Q9WUD1	STIP1 homology and U box-containing protein 1 OS=Mus musculus OX=10090 GN=Stub1 PE=1 SV=1	9	9	11	15	6	11	1	7	10.6667	6.33333	0.235697	0.355366	0.179372	0.20228	0.0263435	0.112414	0.256812	0.113679	0.442655	0.120004
Ppp2cb	P62715	Serine/threonine-protein phosphatase 2A catalytic subunit beta isoform OS=Mus musculus OX=10090 GN=Ppp2cb PE=1 SV=1	2	2	7	5	1	4	1	2	4.33333	2.33333	0.149989	0.118455	0.0298954	0.0735565	0.0263435	0.0321182	0.0994467	0.0440061	0.442509	0.227238
C1qbp	O35658	Complement component 1 Q subcomponent-binding protein mitochondrial OS=Mus musculus OX=10090 GN=C1qbp PE=1 SV=1	2	2	6	3	3	2	1	4	4	2.33333	0.128562	0.0710732	0.0896861	0.0367782	0.0263435	0.0642364	0.0964405	0.0424527	0.440196	0.0568826
Rpl22	P67984	60S ribosomal protein L22 OS=Mus musculus OX=10090 GN=Rpl22 PE=1 SV=2	3	3	4	4	6	4	2	2	4.66667	2.66667	0.0857082	0.0947643	0.179372	0.0735565	0.052687	0.0321182	0.119948	0.0527872	0.440084	0.104844
Phb1	P67778	Prohibitin OS=Mus musculus OX=10090 GN=Phb PE=1 SV=1	5	5	3	5	5	3	1	4	4.33333	2.66667	0.0642811	0.118455	0.149477	0.0551673	0.0263435	0.0642364	0.110738	0.0485824	0.438716	0.0858014
Cad	B2RQC6	CAD protein OS=Mus musculus OX=10090 GN=Cad PE=1 SV=1	22	22	30	15	6	15	4	8	17	9	0.642811	0.355366	0.179372	0.275837	0.105374	0.128473	0.392516	0.169895	0.432834	0.200088
Polr1c	P52432	DNA-directed RNA polymerases I and III subunit RPAC1 OS=Mus musculus OX=10090 GN=Polr1c PE=1 SV=3	5	5	7	4	8	5	2	4	6.33333	3.66667	0.149989	0.0947643	0.239163	0.0919456	0.052687	0.0642364	0.161305	0.069623	0.431622	0.103604
Capza1	P47753	F-actin-capping protein subunit alpha-1 OS=Mus musculus OX=10090 GN=Capza1 PE=1 SV=4	4	2	5	2	0	1	0	3	2.33333	1.33333	0.107135	0.0473821	0	0.0183891	0	0.0481773	0.0515058	0.0221888	0.430802	0.437494
Sntb2	Q61235	Beta-2-syntrophin OS=Mus musculus OX=10090 GN=Sntb2 PE=1 SV=2	1	1	1	1	0	1	0	0	0.666667	0.333333	0.021427	0.0236911	0	0.0183891	0	0	0.0150394	0.0061297	0.407577	0.411353
Pxn	Q8VI36	Paxillin OS=Mus musculus OX=10090 GN=Pxn PE=1 SV=1	5	5	2	2	1	0	0	3	1.66667	1	0.0428541	0.0473821	0.0298954	0	0	0.0481773	0.0400439	0.0160591	0.401038	0.228668
Psma2	P49722	Proteasome subunit alpha type-2 OS=Mus musculus OX=10090 GN=Psma2 PE=1 SV=3	3	3	1	0	1	1	0	0	0.666667	0.333333	0.021427	0	0.0298954	0.0183891	0	0	0.0171075	0.0061297	0.358306	0.367032
Psmb3	Q9R1P1	Proteasome subunit beta type-3 OS=Mus musculus OX=10090 GN=Psmb3 PE=1 SV=1	3	3	0	4	2	3	0	0	2	1	0	0.0947643	0.0597907	0.0551673	0	0	0.0515183	0.0183891	0.356943	0.375086
Ube2d3	P61079	Ubiquitin-conjugating enzyme E2 D3 OS=Mus musculus OX=10090 GN=Ube2d3 PE=1 SV=1	1	1	1	1	0	0	0	1	0.666667	0.333333	0.021427	0.0236911	0	0	0	0.0160591	0.0150394	0.00535303	0.355935	0.354287
Stip1	Q60864	Stress-induced-phosphoprotein 1 OS=Mus musculus OX=10090 GN=Stip1 PE=1 SV=1	17	17	23	20	19	10	4	11	20.6667	8.33333	0.492822	0.473821	0.568012	0.183891	0.105374	0.17665	0.511552	0.155305	0.303596	0.000731474
Aars1	Q8BGQ7	Alanine--tRNA ligase cytoplasmic OS=Mus musculus OX=10090 GN=Aars1 PE=1 SV=1	5	5	3	4	3	3	0	1	3.33333	1.33333	0.0642811	0.0947643	0.0896861	0.0551673	0	0.0160591	0.0829105	0.0237421	0.286359	0.0351767
Nap1l1	P28656	Nucleosome assembly protein 1-like 1 OS=Mus musculus OX=10090 GN=Nap1l1 PE=1 SV=2	4	4	5	2	6	2	1	2	4.33333	1.66667	0.107135	0.0473821	0.179372	0.0367782	0.0263435	0.0321182	0.111297	0.0317466	0.285244	0.106239
Prpf38b	Q80SY5	Pre-mRNA-splicing factor 38B OS=Mus musculus OX=10090 GN=Prpf38b PE=1 SV=1	1	1	2	3	0	0	0	2	1.66667	0.666667	0.0428541	0.0710732	0	0	0	0.0321182	0.0379758	0.0107061	0.281918	0.306291
Nudc	O35685	Nuclear migration protein nudC OS=Mus musculus OX=10090 GN=Nudc PE=1 SV=1	1	1	1	2	3	0	1	1	2	0.666667	0.021427	0.0473821	0.0896861	0	0.0263435	0.0160591	0.0528318	0.0141342	0.267532	0.143668
Rangap1	P46061	Ran GTPase-activating protein 1 OS=Mus musculus OX=10090 GN=Rangap1 PE=1 SV=2	2	2	1	2	0	1	0	0	1	0.333333	0.021427	0.0473821	0	0.0183891	0	0	0.0229364	0.0061297	0.267248	0.325467
Atp6v1b2	P62814	V-type proton ATPase subunit B brain isoform OS=Mus musculus OX=10090 GN=Atp6v1b2 PE=1 SV=1	2	2	1	2	0	1	0	0	1	0.333333	0.021427	0.0473821	0	0.0183891	0	0	0.0229364	0.0061297	0.267248	0.325467
Lima1	Q9ERG0	LIM domain and actin-binding protein 1 OS=Mus musculus OX=10090 GN=Lima1 PE=1 SV=3	3	3	1	2	0	1	0	0	1	0.333333	0.021427	0.0473821	0	0.0183891	0	0	0.0229364	0.0061297	0.267248	0.325467
Hcfc2	Q9D968	Host cell factor 2 OS=Mus musculus OX=10090 GN=Hcfc2 PE=1 SV=2	2	1	2	1	0	0	0	1	1	0.333333	0.0428541	0.0236911	0	0	0	0.0160591	0.0221817	0.00535303	0.241326	0.280586
Tbc1d2b	Q3U0J8	TBC1 domain family member 2B OS=Mus musculus OX=10090 GN=Tbc1d2b PE=1 SV=2	3	3	2	0	1	0	0	1	1	0.333333	0.0428541	0	0.0298954	0	0	0.0160591	0.0242498	0.00535303	0.220745	0.241939
Aimp1	P31230	Aminoacyl tRNA synthase complex-interacting multifunctional protein 1 OS=Mus musculus OX=10090 GN=Aimp1 PE=1 SV=2	1	1	1	1	1	0	0	0	1	0	0.021427	0.0236911	0.0298954	0	0	0	0.0250045	0	0.04	0.000589288
Ppp5c	Q60676	Serine/threonine-protein phosphatase 5 OS=Mus musculus OX=10090 GN=Ppp5c PE=1 SV=3	6	6	6	4	6	0	0	0	5.33333	0	0.128562	0.0947643	0.179372	0	0	0	0.134233	0	0.04	0.005473
Ilk	O55222	Integrin-linked protein kinase OS=Mus musculus OX=10090 GN=Ilk PE=1 SV=2	3	3	3	0	1	0	0	0	1.33333	0	0.0642811	0	0.0298954	0	0	0	0.0313922	0	0.04	0.166226
Sbds	P70122	Ribosome maturation protein SBDS OS=Mus musculus OX=10090 GN=Sbds PE=1 SV=4	2	2	1	0	1	0	0	0	0.666667	0	0.021427	0	0.0298954	0	0	0	0.0171075	0	0.04	0.126832
Ccdc61	Q3UJV1	Coiled-coil domain-containing protein 61 OS=Mus musculus OX=10090 GN=Ccdc61 PE=1 SV=1	1	1	1	0	2	0	0	0	1	0	0.021427	0	0.0597907	0	0	0	0.0270726	0	0.04	0.196551
Ino80	Q6ZPV2	Chromatin-remodeling ATPase INO80 OS=Mus musculus OX=10090 GN=Ino80 PE=1 SV=2	1	1	0	1	1	0	0	0	0.666667	0	0	0.0236911	0.0298954	0	0	0	0.0178621	0	0.04	0.121421
Grsf1	Q8C5Q4	G-rich sequence factor 1 OS=Mus musculus OX=10090 GN=Grsf1 PE=1 SV=2	2	2	2	0	1	0	0	0	1	0	0.0428541	0	0.0298954	0	0	0	0.0242498	0	0.04	0.128581
Ehd1	Q9WVK4	EH domain-containing protein 1 OS=Mus musculus OX=10090 GN=Ehd1 PE=1 SV=1	2	1	1	1	0	0	0	0	0.666667	0	0.021427	0.0236911	0	0	0	0	0.0150394	0	0.04	0.117117

## Sheet: Dex increased significant
					SpC								% SpC
Oficial Gene Symbol	T: Accession	T: Description	T: #Peptides	T: #Unique	Veh1	Veh2	Veh3	Dex1	Dex2	Dex3	Veh	Dex	%Veh1	%Veh2	%Veh3	%Dex1	%Dex2	%Dex3	Veh	Dex	Ratio Dex/Veh	TTest Dex/Veh
Klf5	Q9Z0Z7	Krueppel-like factor 5 OS=Mus musculus OX=10090 GN=Klf5 PE=1 SV=2	7	6	0	0	0	8	7	10	0	8.33333	0	0	0	0.147113	0.184405	0.160591	0	0.164036	25	0.000113699
Ogt	Q8CGY8	UDP-N-acetylglucosamine--peptide N-acetylglucosaminyltransferase 110 kDa subunit OS=Mus musculus OX=10090 GN=Ogt PE=1 SV=2	8	8	1	0	0	8	7	10	0.333333	8.33333	0.021427	0	0	0.147113	0.184405	0.160591	0.00714235	0.164036	22.9667	0.000273049
Trp63	O88898	Tumor protein 63 OS=Mus musculus OX=10090 GN=Tp63 PE=1 SV=1	11	11	2	1	1	12	10	18	1.33333	13.3333	0.0428541	0.0236911	0.0298954	0.220669	0.263435	0.289064	0.0321468	0.257723	8.01705	0.00040507
Ahdc1	Q6PAL7	AT-hook DNA-binding motif-containing protein 1 OS=Mus musculus OX=10090 GN=Ahdc1 PE=1 SV=1	9	9	0	0	0	10	5	10	0	8.33333	0	0	0	0.183891	0.131718	0.160591	0	0.158733	25	0.000461842
Cbx5	Q61686	Chromobox protein homolog 5 OS=Mus musculus OX=10090 GN=Cbx5 PE=1 SV=1	3	3	0	0	0	6	3	6	0	5	0	0	0	0.110335	0.0790306	0.0963546	0	0.0952399	25	0.000461842
Med24	Q99K74	Mediator of RNA polymerase II transcription subunit 24 OS=Mus musculus OX=10090 GN=Med24 PE=1 SV=1	13	13	0	0	0	10	5	11	0	8.66667	0	0	0	0.183891	0.131718	0.17665	0	0.164086	25	0.000550179
Nrip1	Q8CBD1	Nuclear receptor-interacting protein 1 OS=Mus musculus OX=10090 GN=Nrip1 PE=1 SV=1	9	9	0	0	0	5	5	7	0	5.66667	0	0	0	0.0919456	0.131718	0.112414	0	0.112026	25	0.000618379
Med23	Q80YQ2	Mediator of RNA polymerase II transcription subunit 23 OS=Mus musculus OX=10090 GN=Med23 PE=1 SV=2	13	13	0	0	0	11	6	9	0	8.66667	0	0	0	0.20228	0.158061	0.144532	0	0.168291	25	0.000644747
Mcm3	P25206	DNA replication licensing factor MCM3 OS=Mus musculus OX=10090 GN=Mcm3 PE=1 SV=2	13	13	3	2	1	11	10	14	2	11.6667	0.0642811	0.0473821	0.0298954	0.20228	0.263435	0.224827	0.0471862	0.230181	4.87814	0.000859375
Trim33	Q99PP7	E3 ubiquitin-protein ligase TRIM33 OS=Mus musculus OX=10090 GN=Trim33 PE=1 SV=2	10	9	0	0	0	7	4	10	0	7	0	0	0	0.128724	0.105374	0.160591	0	0.131563	25	0.00119327
Ncoa2	Q61026	Nuclear receptor coactivator 2 OS=Mus musculus OX=10090 GN=Ncoa2 PE=1 SV=3	14	14	0	0	0	13	10	22	0	15	0	0	0	0.239058	0.263435	0.3533	0	0.285265	25	0.00119845
Dhx9	O70133	ATP-dependent RNA helicase A OS=Mus musculus OX=10090 GN=Dhx9 PE=1 SV=2	25	25	17	13	12	29	21	31	14	27	0.36426	0.307984	0.358744	0.533284	0.553214	0.497832	0.343663	0.52811	1.53671	0.00157775
Crebbp	P45481	Histone lysine acetyltransferase CREBBP OS=Mus musculus OX=10090 GN=Crebbp PE=1 SV=3	14	8	0	0	0	6	6	11	0	7.66667	0	0	0	0.110335	0.158061	0.17665	0	0.148349	25	0.00168125
Gmps	Q3THK7	GMP synthase [glutamine-hydrolyzing] OS=Mus musculus OX=10090 GN=Gmps PE=1 SV=2	8	8	1	0	1	5	4	8	0.666667	5.66667	0.021427	0	0.0298954	0.0919456	0.105374	0.128473	0.0171075	0.108597	6.34796	0.00275099
Mmtag2	Q99LX5	Multiple myeloma tumor-associated protein 2 homolog OS=Mus musculus OX=10090 GN=Mmtag2 PE=2 SV=1	2	2	0	0	0	1	1	1	0	1	0	0	0	0.0183891	0.0263435	0.0160591	0	0.0202639	25	0.0028756
Paf1	Q8K2T8	RNA polymerase II-associated factor 1 homolog OS=Mus musculus OX=10090 GN=Paf1 PE=1 SV=1	1	1	0	0	0	1	1	1	0	1	0	0	0	0.0183891	0.0263435	0.0160591	0	0.0202639	25	0.0028756
Senp3	Q9EP97	Sentrin-specific protease 3 OS=Mus musculus OX=10090 GN=Senp3 PE=1 SV=1	5	5	0	0	0	2	2	2	0	2	0	0	0	0.0367782	0.052687	0.0321182	0	0.0405278	25	0.0028756
Taldo1	Q93092	Transaldolase OS=Mus musculus OX=10090 GN=Taldo1 PE=1 SV=2	1	1	0	0	0	1	1	1	0	1	0	0	0	0.0183891	0.0263435	0.0160591	0	0.0202639	25	0.0028756
Yes1	Q04736	Tyrosine-protein kinase Yes OS=Mus musculus OX=10090 GN=Yes1 PE=1 SV=3	2	0	0	0	0	1	1	1	0	1	0	0	0	0.0183891	0.0263435	0.0160591	0	0.0202639	25	0.0028756
Bnc1	O35914	Zinc finger protein basonuclin-1 OS=Mus musculus OX=10090 GN=Bnc1 PE=1 SV=1	3	3	0	0	0	2	2	4	0	2.66667	0	0	0	0.0367782	0.052687	0.0642364	0	0.0512339	25	0.0029969
Carm1	Q9WVG6	Histone-arginine methyltransferase CARM1 OS=Mus musculus OX=10090 GN=Carm1 PE=1 SV=2	4	4	0	0	0	1	1	2	0	1.33333	0	0	0	0.0183891	0.0263435	0.0321182	0	0.0256169	25	0.0029969
Cstf3	Q99LI7	Cleavage stimulation factor subunit 3 OS=Mus musculus OX=10090 GN=Cstf3 PE=1 SV=1	1	1	0	0	0	1	1	2	0	1.33333	0	0	0	0.0183891	0.0263435	0.0321182	0	0.0256169	25	0.0029969
Irf2bp1	Q8R3Y8	Interferon regulatory factor 2-binding protein 1 OS=Mus musculus OX=10090 GN=Irf2bp1 PE=1 SV=2	1	1	0	0	0	1	1	2	0	1.33333	0	0	0	0.0183891	0.0263435	0.0321182	0	0.0256169	25	0.0029969
Ppil3	Q9D6L8	Peptidyl-prolyl cis-trans isomerase-like 3 OS=Mus musculus OX=10090 GN=Ppil3 PE=1 SV=1	2	2	0	0	0	1	1	2	0	1.33333	0	0	0	0.0183891	0.0263435	0.0321182	0	0.0256169	25	0.0029969
Ppp1r8	Q8R3G1	Nuclear inhibitor of protein phosphatase 1 OS=Mus musculus OX=10090 GN=Ppp1r8 PE=1 SV=1	2	2	0	0	0	1	1	2	0	1.33333	0	0	0	0.0183891	0.0263435	0.0321182	0	0.0256169	25	0.0029969
Rnf20	Q5DTM8	E3 ubiquitin-protein ligase BRE1A OS=Mus musculus OX=10090 GN=Rnf20 PE=1 SV=2	3	2	0	0	0	1	1	2	0	1.33333	0	0	0	0.0183891	0.0263435	0.0321182	0	0.0256169	25	0.0029969
Smchd1	Q6P5D8	Structural maintenance of chromosomes flexible hinge domain-containing protein 1 OS=Mus musculus OX=10090 GN=Smchd1 PE=1 SV=2	4	4	0	0	0	1	1	2	0	1.33333	0	0	0	0.0183891	0.0263435	0.0321182	0	0.0256169	25	0.0029969
Klf4	Q60793	Krueppel-like factor 4 OS=Mus musculus OX=10090 GN=Klf4 PE=1 SV=3	2	1	0	0	0	3	2	2	0	2.33333	0	0	0	0.0551673	0.052687	0.0321182	0	0.0466575	25	0.0030837
Qrich1	Q3UA37	Glutamine-rich protein 1 OS=Mus musculus OX=10090 GN=Qrich1 PE=1 SV=1	5	5	1	0	0	3	3	4	0.333333	3.33333	0.021427	0	0	0.0551673	0.0790306	0.0642364	0.00714235	0.0661448	9.26093	0.00408144
Smarca4	Q3TKT4	Transcription activator BRG1 OS=Mus musculus OX=10090 GN=Smarca4 PE=1 SV=1	29	29	7	4	5	19	13	29	5.33333	20.3333	0.149989	0.0947643	0.149477	0.349393	0.342466	0.465714	0.13141	0.385858	2.93628	0.00443387
Tbl1xr1	Q8BHJ5	F-box-like/WD repeat-containing protein TBL1XR1 OS=Mus musculus OX=10090 GN=Tbl1xr1 PE=1 SV=1	4	1	2	0	0	8	4	7	0.666667	6.33333	0.0428541	0	0	0.147113	0.105374	0.112414	0.0142847	0.121634	8.51496	0.0050665
Raly	Q64012	RNA-binding protein Raly OS=Mus musculus OX=10090 GN=Raly PE=1 SV=3	6	6	0	1	0	4	2	5	0.333333	3.66667	0	0.0236911	0	0.0735565	0.052687	0.0802955	0.00789702	0.0688463	8.71801	0.00601981
Chd4	Q6PDQ2	Chromodomain-helicase-DNA-binding protein 4 OS=Mus musculus OX=10090 GN=Chd4 PE=1 SV=1	23	23	1	2	0	10	7	18	1	11.6667	0.021427	0.0473821	0	0.183891	0.184405	0.289064	0.0229364	0.21912	9.55337	0.00641312
Arid1a	A2BH40	AT-rich interactive domain-containing protein 1A OS=Mus musculus OX=10090 GN=Arid1a PE=1 SV=1	18	16	1	0	1	11	7	20	0.666667	12.6667	0.021427	0	0.0298954	0.20228	0.184405	0.321182	0.0171075	0.235956	13.7925	0.00753108
Tkt	P40142	Transketolase OS=Mus musculus OX=10090 GN=Tkt PE=1 SV=1	13	13	8	5	3	13	11	17	5.33333	13.6667	0.171416	0.118455	0.0896861	0.239058	0.289779	0.273005	0.126519	0.267281	2.11257	0.00753945
Gatad2a	Q8CHY6	Transcriptional repressor p66 alpha OS=Mus musculus OX=10090 GN=Gatad2a PE=1 SV=2	3	3	0	0	0	3	1	3	0	2.33333	0	0	0	0.0551673	0.0263435	0.0481773	0	0.0432294	25	0.0075977
Ncoa3	O09000	Nuclear receptor coactivator 3 OS=Mus musculus OX=10090 GN=Ncoa3 PE=1 SV=2	7	7	0	0	0	3	1	3	0	2.33333	0	0	0	0.0551673	0.0263435	0.0481773	0	0.0432294	25	0.0075977
Pds5a	Q6A026	Sister chromatid cohesion protein PDS5 homolog A OS=Mus musculus OX=10090 GN=Pds5a PE=1 SV=3	2	2	1	0	0	4	2	3	0.333333	3	0.021427	0	0	0.0735565	0.052687	0.0481773	0.00714235	0.0581403	8.14022	0.00854655
Sae1	Q9R1T2	SUMO-activating enzyme subunit 1 OS=Mus musculus OX=10090 GN=Sae1 PE=1 SV=1	5	5	0	0	0	3	2	6	0	3.66667	0	0	0	0.0551673	0.052687	0.0963546	0	0.0680697	25	0.00860421
Smarca5	Q91ZW3	SWI/SNF-related matrix-associated actin-dependent regulator of chromatin subfamily A member 5 OS=Mus musculus OX=10090 GN=Smarca5 PE=1 SV=1	7	7	0	0	1	3	3	5	0.333333	3.66667	0	0	0.0298954	0.0551673	0.0790306	0.0802955	0.00996512	0.0714978	7.1748	0.00881219
Ep300	B2RWS6	Histone acetyltransferase p300 OS=Mus musculus OX=10090 GN=Ep300 PE=1 SV=2	14	8	0	0	0	6	5	14	0	8.33333	0	0	0	0.110335	0.131718	0.224827	0	0.155627	25	0.0114405
Mta2	Q9R190	Metastasis-associated protein MTA2 OS=Mus musculus OX=10090 GN=Mta2 PE=1 SV=1	13	11	3	2	1	12	5	10	2	9	0.0642811	0.0473821	0.0298954	0.220669	0.131718	0.160591	0.0471862	0.170993	3.62378	0.0115202
Ncor2	Q9WU42	Nuclear receptor corepressor 2 OS=Mus musculus OX=10090 GN=Ncor2 PE=1 SV=3	1	1	0	0	0	2	1	1	0	1.33333	0	0	0	0.0367782	0.0263435	0.0160591	0	0.0263936	25	0.0115754
Mcm7	Q61881	DNA replication licensing factor MCM7 OS=Mus musculus OX=10090 GN=Mcm7 PE=1 SV=1	19	19	7	1	2	13	14	21	3.33333	16	0.149989	0.0236911	0.0597907	0.239058	0.368809	0.337241	0.0778237	0.315036	4.04808	0.0119003
Irf2bp2	E9Q1P8	Interferon regulatory factor 2-binding protein 2 OS=Mus musculus OX=10090 GN=Irf2bp2 PE=1 SV=1	5	5	1	1	0	3	3	6	0.666667	4	0.021427	0.0236911	0	0.0551673	0.0790306	0.0963546	0.0150394	0.0768508	5.10998	0.0119129
Gtf2i	Q9ESZ8	General transcription factor II-I OS=Mus musculus OX=10090 GN=Gtf2i PE=1 SV=3	8	8	0	0	0	3	1	4	0	2.66667	0	0	0	0.0551673	0.0263435	0.0642364	0	0.0485824	25	0.0131282
Mcm4	P49717	DNA replication licensing factor MCM4 OS=Mus musculus OX=10090 GN=Mcm4 PE=1 SV=1	7	7	2	2	0	5	4	8	1.33333	5.66667	0.0428541	0.0473821	0	0.0919456	0.105374	0.128473	0.0300787	0.108597	3.61044	0.0131809
Anp32b	Q9EST5	Acidic leucine-rich nuclear phosphoprotein 32 family member B OS=Mus musculus OX=10090 GN=Anp32b PE=1 SV=1	3	3	0	0	1	3	2	3	0.333333	2.66667	0	0	0.0298954	0.0551673	0.052687	0.0481773	0.00996512	0.0520106	5.21926	0.014458
Pes1	Q9EQ61	Pescadillo homolog OS=Mus musculus OX=10090 GN=Pes1 PE=1 SV=1	1	1	0	0	0	3	3	2	0	2.66667	0	0	0	0.0551673	0.0790306	0.0321182	0	0.0554387	25	0.0149323
Parp1	P11103	Poly [ADP-ribose] polymerase 1 OS=Mus musculus OX=10090 GN=Parp1 PE=1 SV=3	8	8	0	0	0	2	1	4	0	2.33333	0	0	0	0.0367782	0.0263435	0.0642364	0	0.0424527	25	0.0198324
Tle3	Q08122	Transducin-like enhancer protein 3 OS=Mus musculus OX=10090 GN=Tle3 PE=1 SV=3	4	4	0	0	0	4	2	8	0	4.66667	0	0	0	0.0735565	0.052687	0.128473	0	0.0849054	25	0.0198324
Srrt	Q99MR6	Serrate RNA effector molecule homolog OS=Mus musculus OX=10090 GN=Srrt PE=1 SV=1	7	7	1	1	1	5	2	4	1	3.66667	0.021427	0.0236911	0.0298954	0.0919456	0.052687	0.0642364	0.0250045	0.069623	2.78442	0.0200683
Uba2	Q9Z1F9	SUMO-activating enzyme subunit 2 OS=Mus musculus OX=10090 GN=Uba2 PE=1 SV=1	6	6	1	1	0	4	6	11	0.666667	7	0.021427	0.0236911	0	0.0735565	0.158061	0.17665	0.0150394	0.136089	9.04886	0.0206153
Junb	P09450	Transcription factor jun-B OS=Mus musculus OX=10090 GN=Junb PE=1 SV=1	5	5	0	0	0	1	2	3	0	2	0	0	0	0.0183891	0.052687	0.0481773	0	0.0397511	25	0.0209393
Sumo1	P63166	Small ubiquitin-related modifier 1 OS=Mus musculus OX=10090 GN=Sumo1 PE=1 SV=1	2	2	2	2	2	6	5	5	2	5.33333	0.0428541	0.0473821	0.0597907	0.110335	0.131718	0.0802955	0.050009	0.107449	2.1486	0.0218293
Esrra	O08580	Steroid hormone receptor ERR1 OS=Mus musculus OX=10090 GN=Esrra PE=1 SV=4	4	4	0	0	0	2	4	7	0	4.33333	0	0	0	0.0367782	0.105374	0.112414	0	0.0848553	25	0.024507
Cdk9	Q99J95	Cyclin-dependent kinase 9 OS=Mus musculus OX=10090 GN=Cdk9 PE=1 SV=1	2	1	0	0	0	1	1	3	0	1.66667	0	0	0	0.0183891	0.0263435	0.0481773	0	0.03097	25	0.0254006
Ldb1	P70662	LIM domain-binding protein 1 OS=Mus musculus OX=10090 GN=Ldb1 PE=1 SV=2	3	3	0	0	0	1	1	3	0	1.66667	0	0	0	0.0183891	0.0263435	0.0481773	0	0.03097	25	0.0254006
Rnf40	Q3U319	E3 ubiquitin-protein ligase BRE1B OS=Mus musculus OX=10090 GN=Rnf40 PE=1 SV=2	4	3	0	0	0	1	1	3	0	1.66667	0	0	0	0.0183891	0.0263435	0.0481773	0	0.03097	25	0.0254006
Smc1a	Q9CU62	Structural maintenance of chromosomes protein 1A OS=Mus musculus OX=10090 GN=Smc1a PE=1 SV=4	5	5	0	0	0	1	1	3	0	1.66667	0	0	0	0.0183891	0.0263435	0.0481773	0	0.03097	25	0.0254006
Nr2c1	Q505F1	Nuclear receptor subfamily 2 group C member 1 OS=Mus musculus OX=10090 GN=Nr2c1 PE=1 SV=3	3	3	0	0	0	1	2	2	0	1.66667	0	0	0	0.0183891	0.052687	0.0321182	0	0.0343981	25	0.0260207
Usp14	Q9JMA1	Ubiquitin carboxyl-terminal hydrolase 14 OS=Mus musculus OX=10090 GN=Usp14 PE=1 SV=3	6	6	1	0	1	3	3	3	0.666667	3	0.021427	0	0.0298954	0.0551673	0.0790306	0.0481773	0.0171075	0.0607917	3.55352	0.0276139
Cdc5l	Q6A068	Cell division cycle 5-like protein OS=Mus musculus OX=10090 GN=Cdc5l PE=1 SV=2	14	14	1	1	1	7	3	12	1	7.33333	0.021427	0.0236911	0.0298954	0.128724	0.0790306	0.192709	0.0250045	0.133488	5.33855	0.0302894
Hnrnpll	Q921F4	Heterogeneous nuclear ribonucleoprotein L-like OS=Mus musculus OX=10090 GN=Hnrnpll PE=1 SV=3	7	7	3	1	0	6	5	5	1.33333	5.33333	0.0642811	0.0236911	0	0.110335	0.131718	0.0802955	0.0293241	0.107449	3.6642	0.0311137
Arid1b	E9Q4N7	AT-rich interactive domain-containing protein 1B OS=Mus musculus OX=10090 GN=Arid1b PE=1 SV=1	8	6	1	0	2	5	6	6	1	5.66667	0.021427	0	0.0597907	0.0919456	0.158061	0.0963546	0.0270726	0.115454	4.2646	0.0328042
Gtf2f1	Q3THK3	General transcription factor IIF subunit 1 OS=Mus musculus OX=10090 GN=Gtf2f1 PE=1 SV=2	3	3	1	0	0	2	1	2	0.333333	1.66667	0.021427	0	0	0.0367782	0.0263435	0.0321182	0.00714235	0.0317466	4.44485	0.0337543
Gatad2b	Q8VHR5	Transcriptional repressor p66-beta OS=Mus musculus OX=10090 GN=Gatad2b PE=1 SV=1	5	5	0	0	0	3	6	5	0	4.66667	0	0	0	0.0551673	0.158061	0.0802955	0	0.0978413	25	0.0342139
Ilf3	Q9Z1X4	Interleukin enhancer-binding factor 3 OS=Mus musculus OX=10090 GN=Ilf3 PE=1 SV=2	4	4	1	0	0	2	1	3	0.333333	2	0.021427	0	0	0.0367782	0.0263435	0.0481773	0.00714235	0.0370997	5.19433	0.034699
Med16	Q6PGF3	Mediator of RNA polymerase II transcription subunit 16 OS=Mus musculus OX=10090 GN=Med16 PE=2 SV=2	7	7	0	0	0	3	7	7	0	5.66667	0	0	0	0.0551673	0.184405	0.112414	0	0.117329	25	0.0349117
Tbl1x	Q9QXE7	F-box-like/WD repeat-containing protein TBL1X OS=Mus musculus OX=10090 GN=Tbl1x PE=1 SV=2	7	4	2	0	0	7	2	8	0.666667	5.66667	0.0428541	0	0	0.128724	0.052687	0.128473	0.0142847	0.103295	7.23113	0.0375399
Xpo1	Q6P5F9	Exportin-1 OS=Mus musculus OX=10090 GN=Xpo1 PE=1 SV=1	7	7	3	1	1	4	3	6	1.66667	4.33333	0.0642811	0.0236911	0.0298954	0.0735565	0.0790306	0.0963546	0.0392892	0.0829805	2.11205	0.0384055
Cse1l	Q9ERK4	Exportin-2 OS=Mus musculus OX=10090 GN=Cse1l PE=1 SV=1	15	15	5	3	3	13	5	12	3.66667	10	0.107135	0.0710732	0.0896861	0.239058	0.131718	0.192709	0.0892982	0.187828	2.10338	0.0397146
Mcm6	P97311	DNA replication licensing factor MCM6 OS=Mus musculus OX=10090 GN=Mcm6 PE=1 SV=1	7	7	1	1	1	3	2	6	1	3.66667	0.021427	0.0236911	0.0298954	0.0551673	0.052687	0.0963546	0.0250045	0.0680697	2.7223	0.0401891
Mcm2	P97310	DNA replication licensing factor MCM2 OS=Mus musculus OX=10090 GN=Mcm2 PE=1 SV=3	12	12	1	0	0	4	1	4	0.333333	3	0.021427	0	0	0.0735565	0.0263435	0.0642364	0.00714235	0.0547121	7.66024	0.0418319
Ctbp2	P56546	C-terminal-binding protein 2 OS=Mus musculus OX=10090 GN=Ctbp2 PE=1 SV=2	5	4	0	0	0	3	5	3	0	3.66667	0	0	0	0.0551673	0.131718	0.0481773	0	0.0783541	25	0.0428885
Smarcd2	Q99JR8	SWI/SNF-related matrix-associated actin-dependent regulator of chromatin subfamily D member 2 OS=Mus musculus OX=10090 GN=Smarcd2 PE=1 SV=2	23	21	18	17	14	27	30	42	16.3333	33	0.385687	0.402748	0.418535	0.496506	0.790306	0.674482	0.402323	0.653765	1.62497	0.0430352
Runx1	Q03347	Runt-related transcription factor 1 OS=Mus musculus OX=10090 GN=Runx1 PE=1 SV=1	3	3	0	1	0	2	1	3	0.333333	2	0	0.0236911	0	0.0367782	0.0263435	0.0481773	0.00789702	0.0370997	4.69793	0.0445689
Ddx1	Q91VR5	ATP-dependent RNA helicase DDX1 OS=Mus musculus OX=10090 GN=Ddx1 PE=1 SV=1	8	8	1	2	0	6	2	7	1	5	0.021427	0.0473821	0	0.110335	0.052687	0.112414	0.0229364	0.0918118	4.00289	0.0448734
Dag1	Q62165	Dystroglycan OS=Mus musculus OX=10090 GN=Dag1 PE=1 SV=4	2	2	1	0	1	2	2	3	0.666667	2.33333	0.021427	0	0.0298954	0.0367782	0.052687	0.0481773	0.0171075	0.0458809	2.68192	0.0461493
Mbnl2	Q8C181	Muscleblind-like protein 2 OS=Mus musculus OX=10090 GN=Mbnl2 PE=2 SV=2	3	3	0	0	0	4	1	7	0	4	0	0	0	0.0735565	0.0263435	0.112414	0	0.0707712	25	0.0466832
Rprd2	Q6NXI6	Regulation of nuclear pre-mRNA domain-containing protein 2 OS=Mus musculus OX=10090 GN=Rprd2 PE=1 SV=1	9	9	1	1	0	3	4	3	0.666667	3.33333	0.021427	0.0236911	0	0.0551673	0.105374	0.0481773	0.0150394	0.0695729	4.62605	0.0492067
Tcea1	P10711	Transcription elongation factor A protein 1 OS=Mus musculus OX=10090 GN=Tcea1 PE=1 SV=2	6	6	1	2	0	6	2	8	1	5.33333	0.021427	0.0473821	0	0.110335	0.052687	0.128473	0.0229364	0.0971648	4.23627	0.0494914
Ssu72	Q9CY97	RNA polymerase II subunit A C-terminal domain phosphatase SSU72 OS=Mus musculus OX=10090 GN=Ssu72 PE=1 SV=1	3	3	0	0	0	3	1	1	0	1.66667	0	0	0	0.0551673	0.0263435	0.0160591	0	0.0325233	25	0.0498882
Smc3	Q9CW03	Structural maintenance of chromosomes protein 3 OS=Mus musculus OX=10090 GN=Smc3 PE=1 SV=2	6	6	0	0	0	3	1	7	0	3.66667	0	0	0	0.0551673	0.0263435	0.112414	0	0.0646415	25	0.0629293
Ctbp1	O88712	C-terminal-binding protein 1 OS=Mus musculus OX=10090 GN=Ctbp1 PE=1 SV=2	5	4	0	0	0	1	4	4	0	3	0	0	0	0.0183891	0.105374	0.0642364	0	0.0626665	25	0.0671659
Rxra	P28700	Retinoic acid receptor RXR-alpha OS=Mus musculus OX=10090 GN=Rxra PE=1 SV=1	3	3	0	0	0	1	4	4	0	3	0	0	0	0.0183891	0.105374	0.0642364	0	0.0626665	25	0.0671659
Tcf20	Q9EPQ8	Transcription factor 20 OS=Mus musculus OX=10090 GN=Tcf20 PE=1 SV=3	6	6	0	0	0	1	4	4	0	3	0	0	0	0.0183891	0.105374	0.0642364	0	0.0626665	25	0.0671659
Rbm17	Q8JZX4	Splicing factor 45 OS=Mus musculus OX=10090 GN=Rbm17 PE=1 SV=1	4	4	0	0	0	0	4	7	0	3.66667	0	0	0	0	0.105374	0.112414	0	0.0725959	25	0.116532
Adnp	Q9Z103	Activity-dependent neuroprotector homeobox protein OS=Mus musculus OX=10090 GN=Adnp PE=1 SV=2	5	5	0	0	0	0	2	3	0	1.66667	0	0	0	0	0.052687	0.0481773	0	0.0336214	25	0.116911
Ppil4	Q9CXG3	Peptidyl-prolyl cis-trans isomerase-like 4 OS=Mus musculus OX=10090 GN=Ppil4 PE=1 SV=2	4	4	0	0	0	0	2	3	0	1.66667	0	0	0	0	0.052687	0.0481773	0	0.0336214	25	0.116911
Adrm1	Q9JKV1	Proteasomal ubiquitin receptor ADRM1 OS=Mus musculus OX=10090 GN=Adrm1 PE=1 SV=2	2	2	0	0	0	1	0	1	0	0.666667	0	0	0	0.0183891	0	0.0160591	0	0.0114827	25	0.117933
Akr1b8	P45377	Aldose reductase-related protein 2 OS=Mus musculus OX=10090 GN=Akr1b8 PE=1 SV=2	5	4	0	0	0	2	0	2	0	1.33333	0	0	0	0.0367782	0	0.0321182	0	0.0229655	25	0.117933
Celf1	P28659	CUGBP Elav-like family member 1 OS=Mus musculus OX=10090 GN=Celf1 PE=1 SV=2	1	1	0	0	0	1	0	1	0	0.666667	0	0	0	0.0183891	0	0.0160591	0	0.0114827	25	0.117933
Crkl	P47941	Crk-like protein OS=Mus musculus OX=10090 GN=Crkl PE=1 SV=2	1	1	0	0	0	1	0	1	0	0.666667	0	0	0	0.0183891	0	0.0160591	0	0.0114827	25	0.117933
Cs	Q9CZU6	Citrate synthase mitochondrial OS=Mus musculus OX=10090 GN=Cs PE=1 SV=1	1	1	0	0	0	1	0	1	0	0.666667	0	0	0	0.0183891	0	0.0160591	0	0.0114827	25	0.117933
Dpysl3	Q62188	Dihydropyrimidinase-related protein 3 OS=Mus musculus OX=10090 GN=Dpysl3 PE=1 SV=1	1	1	0	0	0	1	0	1	0	0.666667	0	0	0	0.0183891	0	0.0160591	0	0.0114827	25	0.117933
Elp3	Q9CZX0	Elongator complex protein 3 OS=Mus musculus OX=10090 GN=Elp3 PE=1 SV=1	2	2	0	0	0	1	0	1	0	0.666667	0	0	0	0.0183891	0	0.0160591	0	0.0114827	25	0.117933
Grhl1	Q921D9	Grainyhead-like protein 1 homolog OS=Mus musculus OX=10090 GN=Grhl1 PE=1 SV=1	3	3	0	0	0	1	0	1	0	0.666667	0	0	0	0.0183891	0	0.0160591	0	0.0114827	25	0.117933
Hadha	Q8BMS1	Trifunctional enzyme subunit alpha mitochondrial OS=Mus musculus OX=10090 GN=Hadha PE=1 SV=1	2	2	0	0	0	1	0	1	0	0.666667	0	0	0	0.0183891	0	0.0160591	0	0.0114827	25	0.117933
Hmgb3	O54879	High mobility group protein B3 OS=Mus musculus OX=10090 GN=Hmgb3 PE=1 SV=3	1	1	0	0	0	1	0	1	0	0.666667	0	0	0	0.0183891	0	0.0160591	0	0.0114827	25	0.117933
Nup93	Q8BJ71	Nuclear pore complex protein Nup93 OS=Mus musculus OX=10090 GN=Nup93 PE=1 SV=1	2	2	0	0	0	1	0	1	0	0.666667	0	0	0	0.0183891	0	0.0160591	0	0.0114827	25	0.117933
Ostf1	Q62422	Osteoclast-stimulating factor 1 OS=Mus musculus OX=10090 GN=Ostf1 PE=1 SV=2	2	2	0	0	0	1	0	1	0	0.666667	0	0	0	0.0183891	0	0.0160591	0	0.0114827	25	0.117933
Rbfox2	Q8BP71	RNA binding protein fox-1 homolog 2 OS=Mus musculus OX=10090 GN=Rbfox2 PE=1 SV=2	2	2	0	0	0	1	0	1	0	0.666667	0	0	0	0.0183891	0	0.0160591	0	0.0114827	25	0.117933
Rbm26	Q6NZN0	RNA-binding protein 26 OS=Mus musculus OX=10090 GN=Rbm26 PE=1 SV=2	2	2	0	0	0	1	0	1	0	0.666667	0	0	0	0.0183891	0	0.0160591	0	0.0114827	25	0.117933
S100a14	Q9D2Q8	Protein S100-A14 OS=Mus musculus OX=10090 GN=S100a14 PE=1 SV=1	1	1	0	0	0	1	0	1	0	0.666667	0	0	0	0.0183891	0	0.0160591	0	0.0114827	25	0.117933
Sbno2	Q7TNB8	Protein strawberry notch homolog 2 OS=Mus musculus OX=10090 GN=Sbno2 PE=1 SV=1	3	1	0	0	0	1	0	1	0	0.666667	0	0	0	0.0183891	0	0.0160591	0	0.0114827	25	0.117933
Stx7	O70439	Syntaxin-7 OS=Mus musculus OX=10090 GN=Stx7 PE=1 SV=3	1	1	0	0	0	1	0	1	0	0.666667	0	0	0	0.0183891	0	0.0160591	0	0.0114827	25	0.117933
Tfap2a	P34056	Transcription factor AP-2-alpha OS=Mus musculus OX=10090 GN=Tfap2a PE=1 SV=2	1	1	0	0	0	1	0	1	0	0.666667	0	0	0	0.0183891	0	0.0160591	0	0.0114827	25	0.117933
Uba1	Q02053	Ubiquitin-like modifier-activating enzyme 1 OS=Mus musculus OX=10090 GN=Uba1 PE=1 SV=1	5	5	0	0	0	2	0	2	0	1.33333	0	0	0	0.0367782	0	0.0321182	0	0.0229655	25	0.117933
Uchl5	Q9WUP7	Ubiquitin carboxyl-terminal hydrolase isozyme L5 OS=Mus musculus OX=10090 GN=Uchl5 PE=1 SV=2	3	3	0	0	0	1	0	1	0	0.666667	0	0	0	0.0183891	0	0.0160591	0	0.0114827	25	0.117933
Yars1	Q91WQ3	Tyrosine--tRNA ligase cytoplasmic OS=Mus musculus OX=10090 GN=Yars1 PE=1 SV=3	1	1	0	0	0	1	0	1	0	0.666667	0	0	0	0.0183891	0	0.0160591	0	0.0114827	25	0.117933
Dcaf7	P61963	DDB1- and CUL4-associated factor 7 OS=Mus musculus OX=10090 GN=Dcaf7 PE=1 SV=1	3	3	0	0	0	3	0	3	0	2	0	0	0	0.0551673	0	0.0481773	0	0.0344482	25	0.117933
Ccnd2	P30280	G1/S-specific cyclin-D2 OS=Mus musculus OX=10090 GN=Ccnd2 PE=1 SV=1	1	1	0	0	0	0	1	2	0	1	0	0	0	0	0.0263435	0.0321182	0	0.0194872	25	0.119983
Cdk4	P30285	Cyclin-dependent kinase 4 OS=Mus musculus OX=10090 GN=Cdk4 PE=1 SV=1	4	3	0	0	0	0	1	2	0	1	0	0	0	0	0.0263435	0.0321182	0	0.0194872	25	0.119983
Grhl2	Q8K5C0	Grainyhead-like protein 2 homolog OS=Mus musculus OX=10090 GN=Grhl2 PE=2 SV=1	2	2	0	0	0	0	1	2	0	1	0	0	0	0	0.0263435	0.0321182	0	0.0194872	25	0.119983
Hdgf	P51859	Hepatoma-derived growth factor OS=Mus musculus OX=10090 GN=Hdgf PE=1 SV=2	2	2	0	0	0	0	1	2	0	1	0	0	0	0	0.0263435	0.0321182	0	0.0194872	25	0.119983
Nacc1	Q7TSZ8	Nucleus accumbens-associated protein 1 OS=Mus musculus OX=10090 GN=Nacc1 PE=1 SV=1	2	2	0	0	0	0	1	2	0	1	0	0	0	0	0.0263435	0.0321182	0	0.0194872	25	0.119983
Plbd2	Q3TCN2	Putative phospholipase B-like 2 OS=Mus musculus OX=10090 GN=Plbd2 PE=1 SV=2	1	1	0	0	0	0	1	2	0	1	0	0	0	0	0.0263435	0.0321182	0	0.0194872	25	0.119983
Grpel1	Q99LP6	GrpE protein homolog 1 mitochondrial OS=Mus musculus OX=10090 GN=Grpel1 PE=1 SV=1	3	3	0	0	0	2	0	3	0	1.66667	0	0	0	0.0367782	0	0.0481773	0	0.0283185	25	0.123228
Ppil2	Q9D787	RING-type E3 ubiquitin-protein ligase PPIL2 OS=Mus musculus OX=10090 GN=Ppil2 PE=1 SV=2	3	3	0	0	0	2	0	3	0	1.66667	0	0	0	0.0367782	0	0.0481773	0	0.0283185	25	0.123228
Ssrp1	Q08943	FACT complex subunit SSRP1 OS=Mus musculus OX=10090 GN=Ssrp1 PE=1 SV=2	3	3	0	0	0	2	0	3	0	1.66667	0	0	0	0.0367782	0	0.0481773	0	0.0283185	25	0.123228
Krt26	Q3TRJ4	Keratin type I cytoskeletal 26 OS=Mus musculus OX=10090 GN=Krt26 PE=2 SV=1	1	1	0	0	0	1	1	0	0	0.666667	0	0	0	0.0183891	0.0263435	0	0	0.0149109	25	0.128539
Ccnt1	Q9QWV9	Cyclin-T1 OS=Mus musculus OX=10090 GN=Ccnt1 PE=1 SV=3	2	2	0	0	0	0	1	1	0	0.666667	0	0	0	0	0.0263435	0.0160591	0	0.0141342	25	0.138968
Cdk3	Q80YP0	Cyclin-dependent kinase 3 OS=Mus musculus OX=10090 GN=Cdk3 PE=1 SV=2	2	1	0	0	0	0	1	1	0	0.666667	0	0	0	0	0.0263435	0.0160591	0	0.0141342	25	0.138968
Clasrp	Q8CFC7	CLK4-associating serine/arginine rich protein OS=Mus musculus OX=10090 GN=Clasrp PE=1 SV=3	1	1	0	0	0	0	1	1	0	0.666667	0	0	0	0	0.0263435	0.0160591	0	0.0141342	25	0.138968
Mau2	Q9D2X5	MAU2 chromatid cohesion factor homolog OS=Mus musculus OX=10090 GN=Mau2 PE=1 SV=3	2	2	0	0	0	0	2	2	0	1.33333	0	0	0	0	0.052687	0.0321182	0	0.0282684	25	0.138968
Numa1	E9Q7G0	Nuclear mitotic apparatus protein 1 OS=Mus musculus OX=10090 GN=Numa1 PE=1 SV=1	8	8	0	0	0	0	3	3	0	2	0	0	0	0	0.0790306	0.0481773	0	0.0424026	25	0.138968
Usp34	Q6ZQ93	Ubiquitin carboxyl-terminal hydrolase 34 OS=Mus musculus OX=10090 GN=Usp34 PE=1 SV=3	1	1	0	0	0	0	1	1	0	0.666667	0	0	0	0	0.0263435	0.0160591	0	0.0141342	25	0.138968
Usp7	Q6A4J8	Ubiquitin carboxyl-terminal hydrolase 7 OS=Mus musculus OX=10090 GN=Usp7 PE=1 SV=1	4	4	0	0	0	0	2	2	0	1.33333	0	0	0	0	0.052687	0.0321182	0	0.0282684	25	0.138968
Pias1	O88907	E3 SUMO-protein ligase PIAS1 OS=Mus musculus OX=10090 GN=Pias1 PE=1 SV=2	1	1	0	0	0	1	3	1	0	1.66667	0	0	0	0.0183891	0.0790306	0.0160591	0	0.0378263	25	0.140401
Ifi204	P0DOV2	Interferon-activable protein 204 OS=Mus musculus OX=10090 GN=Ifi204 PE=1 SV=1	2	2	0	0	0	1	0	2	0	1	0	0	0	0.0183891	0	0.0321182	0	0.0168358	25	0.144635
Mthfd1l	Q3V3R1	Monofunctional C1-tetrahydrofolate synthase mitochondrial OS=Mus musculus OX=10090 GN=Mthfd1l PE=1 SV=2	3	3	0	0	0	1	0	2	0	1	0	0	0	0.0183891	0	0.0321182	0	0.0168358	25	0.144635
Psmb7	P70195	Proteasome subunit beta type-7 OS=Mus musculus OX=10090 GN=Psmb7 PE=1 SV=1	1	1	0	0	0	1	0	2	0	1	0	0	0	0.0183891	0	0.0321182	0	0.0168358	25	0.144635
Papss1	Q60967	Bifunctional 3'-phosphoadenosine 5'-phosphosulfate synthase 1 OS=Mus musculus OX=10090 GN=Papss1 PE=1 SV=1	4	4	0	0	0	0	1	3	0	1.33333	0	0	0	0	0.0263435	0.0481773	0	0.0248403	25	0.149076
Ppa1	Q9D819	Inorganic pyrophosphatase OS=Mus musculus OX=10090 GN=Ppa1 PE=1 SV=1	2	2	0	0	0	0	1	3	0	1.33333	0	0	0	0	0.0263435	0.0481773	0	0.0248403	25	0.149076
Psme3	P61290	Proteasome activator complex subunit 3 OS=Mus musculus OX=10090 GN=Psme3 PE=1 SV=1	2	2	0	0	0	2	0	5	0	2.33333	0	0	0	0.0367782	0	0.0802955	0	0.0390246	25	0.167935
Trim24	Q64127	Transcription intermediary factor 1-alpha OS=Mus musculus OX=10090 GN=Trim24 PE=1 SV=1	4	3	0	0	0	2	0	5	0	2.33333	0	0	0	0.0367782	0	0.0802955	0	0.0390246	25	0.167935
Cherp	Q8CGZ0	Calcium homeostasis endoplasmic reticulum protein OS=Mus musculus OX=10090 GN=Cherp PE=1 SV=1	2	2	0	0	0	2	0	1	0	1	0	0	0	0.0367782	0	0.0160591	0	0.0176124	25	0.173374
Rbms1	Q91W59	RNA-binding motif single-stranded-interacting protein 1 OS=Mus musculus OX=10090 GN=Rbms1 PE=1 SV=1	1	1	0	0	0	2	0	1	0	1	0	0	0	0.0367782	0	0.0160591	0	0.0176124	25	0.173374
Cstf1	Q99LC2	Cleavage stimulation factor subunit 1 OS=Mus musculus OX=10090 GN=Cstf1 PE=1 SV=1	3	3	0	0	0	1	0	3	0	1.33333	0	0	0	0.0183891	0	0.0481773	0	0.0221888	25	0.189087
Sbno1	Q689Z5	Protein strawberry notch homolog 1 OS=Mus musculus OX=10090 GN=Sbno1 PE=1 SV=2	3	1	0	0	0	1	0	3	0	1.33333	0	0	0	0.0183891	0	0.0481773	0	0.0221888	25	0.189087
Mob1b	Q8BPB0	MOB kinase activator 1B OS=Mus musculus OX=10090 GN=Mob1b PE=1 SV=3	1	1	0	0	0	3	0	1	0	1.33333	0	0	0	0.0551673	0	0.0160591	0	0.0237421	25	0.220855
Xpo5	Q924C1	Exportin-5 OS=Mus musculus OX=10090 GN=Xpo5 PE=1 SV=1	4	4	0	0	0	3	0	1	0	1.33333	0	0	0	0.0551673	0	0.0160591	0	0.0237421	25	0.220855
Nr2f2	P43135	COUP transcription factor 2 OS=Mus musculus OX=10090 GN=Nr2f2 PE=1 SV=2	3	3	0	0	0	1	0	4	0	1.66667	0	0	0	0.0183891	0	0.0642364	0	0.0275418	25	0.222761
Eif3h	Q91WK2	Eukaryotic translation initiation factor 3 subunit H OS=Mus musculus OX=10090 GN=Eif3h PE=1 SV=1	4	4	0	0	0	4	0	1	0	1.66667	0	0	0	0.0735565	0	0.0160591	0	0.0298719	25	0.251951

## Sheet: Dex decreased significant
					SpC								% SpC
Oficial Gene Symbol	T: Accession	T: Description	T: #Peptides	T: #Unique	Veh1	Veh2	Veh3	Dex1	Dex2	Dex3	Veh	Dex	%Veh1	%Veh2	%Veh3	%Dex1	%Dex2	%Dex3	Veh	Dex	Ratio Dex/Veh	TTest Dex/Veh
Aimp1	P31230	Aminoacyl tRNA synthase complex-interacting multifunctional protein 1 OS=Mus musculus OX=10090 GN=Aimp1 PE=1 SV=2	1	1	1	1	1	0	0	0	1	0	0.021427	0.0236911	0.0298954	0	0	0	0.0250045	0	0.04	0.000589288
Stip1	Q60864	Stress-induced-phosphoprotein 1 OS=Mus musculus OX=10090 GN=Stip1 PE=1 SV=1	17	17	23	20	19	10	4	11	20.6667	8.33333	0.492822	0.473821	0.568012	0.183891	0.105374	0.17665	0.511552	0.155305	0.303596	0.000731474
Hspb1	P14602	Heat shock protein beta-1 OS=Mus musculus OX=10090 GN=Hspb1 PE=1 SV=3	9	9	18	18	14	16	8	13	16.6667	12.3333	0.385687	0.426439	0.418535	0.294226	0.210748	0.208768	0.41022	0.237914	0.579967	0.00501154
Ppp5c	Q60676	Serine/threonine-protein phosphatase 5 OS=Mus musculus OX=10090 GN=Ppp5c PE=1 SV=3	6	6	6	4	6	0	0	0	5.33333	0	0.128562	0.0947643	0.179372	0	0	0	0.134233	0	0.04	0.005473
Rpl6	P47911	60S ribosomal protein L6 OS=Mus musculus OX=10090 GN=Rpl6 PE=1 SV=3	14	14	23	20	18	19	14	18	20.3333	17	0.492822	0.473821	0.538117	0.349393	0.368809	0.289064	0.501587	0.335755	0.669387	0.00566039
Fscn1	Q61553	Fascin OS=Mus musculus OX=10090 GN=Fscn1 PE=1 SV=4	14	14	15	16	11	13	10	14	14	12.3333	0.321406	0.379057	0.328849	0.239058	0.263435	0.224827	0.343104	0.24244	0.706609	0.00917179
Hnrnph2	P70333	Heterogeneous nuclear ribonucleoprotein H2 OS=Mus musculus OX=10090 GN=Hnrnph2 PE=1 SV=1	7	3	12	15	10	10	8	10	12.3333	9.33333	0.257124	0.355366	0.298954	0.183891	0.210748	0.160591	0.303815	0.185077	0.609176	0.0205194
S100a10	P08207	Protein S100-A10 OS=Mus musculus OX=10090 GN=S100a10 PE=1 SV=2	4	4	11	15	12	10	6	11	12.6667	9	0.235697	0.355366	0.358744	0.183891	0.158061	0.17665	0.316603	0.172867	0.546008	0.025131
Mylk	Q6PDN3	Myosin light chain kinase smooth muscle OS=Mus musculus OX=10090 GN=Mylk PE=1 SV=3	2	2	4	3	2	2	2	2	3	2	0.0857082	0.0710732	0.0597907	0.0367782	0.052687	0.0321182	0.0721907	0.0405278	0.561399	0.0314493
Psmc1	P62192	26S proteasome regulatory subunit 4 OS=Mus musculus OX=10090 GN=Psmc1 PE=1 SV=1	20	18	22	27	23	22	15	23	24	20	0.471395	0.639659	0.687593	0.404561	0.395153	0.369359	0.599549	0.389691	0.649973	0.0341567
Fasn	P19096	Fatty acid synthase OS=Mus musculus OX=10090 GN=Fasn PE=1 SV=2	56	56	83	66	58	77	43	52	69	57.3333	1.77844	1.56361	1.73393	1.41596	1.13277	0.835073	1.692	1.12794	0.66663	0.0350789
Aars1	Q8BGQ7	Alanine--tRNA ligase cytoplasmic OS=Mus musculus OX=10090 GN=Aars1 PE=1 SV=1	5	5	3	4	3	3	0	1	3.33333	1.33333	0.0642811	0.0947643	0.0896861	0.0551673	0	0.0160591	0.0829105	0.0237421	0.286359	0.0351767
Psmc5	P62196	26S proteasome regulatory subunit 8 OS=Mus musculus OX=10090 GN=Psmc5 PE=1 SV=1	23	21	52	51	42	39	38	60	48.3333	45.6667	1.11421	1.20824	1.25561	0.717175	1.00105	0.963546	1.19269	0.893925	0.749506	0.0383771
Eef1b2	O70251	Elongation factor 1-beta OS=Mus musculus OX=10090 GN=Eef1b PE=1 SV=5	4	4	10	9	5	7	3	8	8	6	0.21427	0.21322	0.149477	0.128724	0.0790306	0.128473	0.192322	0.112076	0.582749	0.04131
Rps23	P62267	40S ribosomal protein S23 OS=Mus musculus OX=10090 GN=Rps23 PE=1 SV=3	5	5	7	8	6	8	5	8	7	7	0.149989	0.189529	0.179372	0.147113	0.131718	0.128473	0.172963	0.135768	0.784951	0.0476821
Ccdc51	Q3URS9	Mitochondrial potassium channel OS=Mus musculus OX=10090 GN=Ccdc51 PE=1 SV=1	15	15	22	24	22	21	17	21	22.6667	19.6667	0.471395	0.568586	0.657698	0.386171	0.44784	0.337241	0.565893	0.390417	0.689914	0.0486442
Ehd1	Q9WVK4	EH domain-containing protein 1 OS=Mus musculus OX=10090 GN=Ehd1 PE=1 SV=1	2	1	1	1	0	0	0	0	0.666667	0	0.021427	0.0236911	0	0	0	0	0.0150394	0	0.04	0.117117
Ino80	Q6ZPV2	Chromatin-remodeling ATPase INO80 OS=Mus musculus OX=10090 GN=Ino80 PE=1 SV=2	1	1	0	1	1	0	0	0	0.666667	0	0	0.0236911	0.0298954	0	0	0	0.0178621	0	0.04	0.121421
Sbds	P70122	Ribosome maturation protein SBDS OS=Mus musculus OX=10090 GN=Sbds PE=1 SV=4	2	2	1	0	1	0	0	0	0.666667	0	0.021427	0	0.0298954	0	0	0	0.0171075	0	0.04	0.126832
Grsf1	Q8C5Q4	G-rich sequence factor 1 OS=Mus musculus OX=10090 GN=Grsf1 PE=1 SV=2	2	2	2	0	1	0	0	0	1	0	0.0428541	0	0.0298954	0	0	0	0.0242498	0	0.04	0.128581
Ilk	O55222	Integrin-linked protein kinase OS=Mus musculus OX=10090 GN=Ilk PE=1 SV=2	3	3	3	0	1	0	0	0	1.33333	0	0.0642811	0	0.0298954	0	0	0	0.0313922	0	0.04	0.166226
Ccdc61	Q3UJV1	Coiled-coil domain-containing protein 61 OS=Mus musculus OX=10090 GN=Ccdc61 PE=1 SV=1	1	1	1	0	2	0	0	0	1	0	0.021427	0	0.0597907	0	0	0	0.0270726	0	0.04	0.196551
