# Supplementary material for: Glucocorticoid receptor controls atopic dermatitis inflammation via functional interactions with P63 and autocrine signaling in epidermal keratinocytes
Source: Cell Death Dis. 2024 Jul 28;15(7):535. doi: 10.1038/s41419-024-06926-w (PMC11284228; doi:10.1038/s41419-024-06926-w)
Supplement: Supplementary file 3 — Table S2 [file 41419_2024_6926_MOESM3_ESM.xlsx]

## Sheet: Dex significant (145) GO MF
GroupID	Category	Term	Description	LogP	Log(q-value)	Genes	Symbols	InTerm_InList
1_Summary	GO Molecular Functions	GO:0003682	chromatin binding	-26.1341	-22.4394	11538,11545,12394,12419,12455,12914,13006,13016,13017,13211,16600,16825,17978,17979,20181,20586,20602,20833,21372,21418,21848,22061,23942,24061,54624,93760,93762,94093,98053,104721,107932,107951,108155,109331,195733,216161,230793,239985,243272,252973,328572	Adnp,Parp1,Runx1,Cbx5,Ccnt1,Crebbp,Smc3,Ctbp1,Ctbp2,Dhx9,Klf4,Ldb1,Ncoa2,Ncoa3,Rxra,Smarca4,Ncor2,Ssrp1,Tbl1x,Tfap2a,Trim24,Trp63,Mta2,Smc1a,Paf1,Arid1a,Smarca5,Trim33,Gtf2f1,Ddx1,Chd4,Cdk9,Ogt,Rnf20,Grhl1,Sbno2,Ahdc1,Arid1b,Sbno1,Grhl2,Ep300	41/-
1_Member	GO Molecular Functions	GO:0003682	chromatin binding	-26.1341	-22.4394	11538,11545,12394,12419,12455,12914,13006,13016,13017,13211,16600,16825,17978,17979,20181,20586,20602,20833,21372,21418,21848,22061,23942,24061,54624,93760,93762,94093,98053,104721,107932,107951,108155,109331,195733,216161,230793,239985,243272,252973,328572	Adnp,Parp1,Runx1,Cbx5,Ccnt1,Crebbp,Smc3,Ctbp1,Ctbp2,Dhx9,Klf4,Ldb1,Ncoa2,Ncoa3,Rxra,Smarca4,Ncor2,Ssrp1,Tbl1x,Tfap2a,Trim24,Trp63,Mta2,Smc1a,Paf1,Arid1a,Smarca5,Trim33,Gtf2f1,Ddx1,Chd4,Cdk9,Ogt,Rnf20,Grhl1,Sbno2,Ahdc1,Arid1b,Sbno1,Grhl2,Ep300	41/704
1_Member	GO Molecular Functions	GO:0031490	chromatin DNA binding	-8.09184	-5.45215	12914,13211,16600,20181,108155,195733,216161,230793,243272,252973,328572	Crebbp,Dhx9,Klf4,Rxra,Ogt,Grhl1,Sbno2,Ahdc1,Sbno1,Grhl2,Ep300	11/152
2_Summary	GO Molecular Functions	GO:0008134	transcription factor binding	-25.7102	-22.3165	11545,12224,12394,12419,12455,12914,12929,13016,13017,13211,14886,15191,15951,16477,16600,16825,17978,17979,20181,20586,20602,21848,22218,23942,23989,50995,56469,59035,71702,93686,93760,98053,103573,107932,107951,195733,216154,252973,268903,272359,328572,19383,21372,21411,21418,21887,81004,83796,104721,109331,270110	Parp1,Klf5,Runx1,Cbx5,Ccnt1,Crebbp,Crkl,Ctbp1,Ctbp2,Dhx9,Gtf2i,Hdgf,Ifi204,Junb,Klf4,Ldb1,Ncoa2,Ncoa3,Rxra,Smarca4,Ncor2,Trim24,Sumo1,Mta2,Med24,Uba2,Pias1,Carm1,Cdc5l,Rbfox2,Arid1a,Gtf2f1,Xpo1,Chd4,Cdk9,Grhl1,Med16,Grhl2,Nrip1,Irf2bp1,Ep300,Raly,Tbl1x,Tcf20,Tfap2a,Tle3,Tbl1xr1,Smarcd2,Ddx1,Rnf20,Irf2bp2	51/-
2_Member	GO Molecular Functions	GO:0008134	transcription factor binding	-25.7102	-22.3165	11545,12224,12394,12419,12455,12914,12929,13016,13017,13211,14886,15191,15951,16477,16600,16825,17978,17979,20181,20586,20602,21848,22218,23942,23989,50995,56469,59035,71702,93686,93760,98053,103573,107932,107951,195733,216154,252973,268903,272359,328572	Parp1,Klf5,Runx1,Cbx5,Ccnt1,Crebbp,Crkl,Ctbp1,Ctbp2,Dhx9,Gtf2i,Hdgf,Ifi204,Junb,Klf4,Ldb1,Ncoa2,Ncoa3,Rxra,Smarca4,Ncor2,Trim24,Sumo1,Mta2,Med24,Uba2,Pias1,Carm1,Cdc5l,Rbfox2,Arid1a,Gtf2f1,Xpo1,Chd4,Cdk9,Grhl1,Med16,Grhl2,Nrip1,Irf2bp1,Ep300	41/722
2_Member	GO Molecular Functions	GO:0003712	transcription coregulator activity	-21.4096	-18.192	12914,13016,13017,13211,15191,15951,16825,17978,17979,19383,20586,20602,21372,21411,21418,21848,21887,23942,23989,56469,59035,81004,83796,93686,104721,107932,109331,216154,268903,270110,272359,328572	Crebbp,Ctbp1,Ctbp2,Dhx9,Hdgf,Ifi204,Ldb1,Ncoa2,Ncoa3,Raly,Smarca4,Ncor2,Tbl1x,Tcf20,Tfap2a,Trim24,Tle3,Mta2,Med24,Pias1,Carm1,Tbl1xr1,Smarcd2,Rbfox2,Ddx1,Chd4,Rnf20,Med16,Nrip1,Irf2bp2,Irf2bp1,Ep300	32/500
2_Member	GO Molecular Functions	GO:0140297	DNA-binding transcription factor binding	-20.4474	-17.3548	11545,12224,12394,12419,12455,12914,12929,13016,13017,13211,14886,16600,16825,17978,17979,20181,20586,20602,21848,23942,23989,56469,59035,93686,93760,103573,107932,195733,216154,252973,268903,328572	Parp1,Klf5,Runx1,Cbx5,Ccnt1,Crebbp,Crkl,Ctbp1,Ctbp2,Dhx9,Gtf2i,Klf4,Ldb1,Ncoa2,Ncoa3,Rxra,Smarca4,Ncor2,Trim24,Mta2,Med24,Pias1,Carm1,Rbfox2,Arid1a,Xpo1,Chd4,Grhl1,Med16,Grhl2,Nrip1,Ep300	32/538
2_Member	GO Molecular Functions	GO:0061629	RNA polymerase II-specific DNA-binding transcription factor binding	-13.7498	-10.754	11545,12914,12929,13016,13017,13211,14886,16600,16825,17978,17979,20181,20586,20602,21848,23942,23989,93760,107932,216154,268903,328572	Parp1,Crebbp,Crkl,Ctbp1,Ctbp2,Dhx9,Gtf2i,Klf4,Ldb1,Ncoa2,Ncoa3,Rxra,Smarca4,Ncor2,Trim24,Mta2,Med24,Arid1a,Chd4,Med16,Nrip1,Ep300	22/381
2_Member	GO Molecular Functions	GO:0003714	transcription corepressor activity	-13.3697	-10.4532	12914,13016,13017,15191,20586,20602,21372,21418,21887,23942,56469,81004,93686,107932,268903,270110,272359	Crebbp,Ctbp1,Ctbp2,Hdgf,Smarca4,Ncor2,Tbl1x,Tfap2a,Tle3,Mta2,Pias1,Tbl1xr1,Rbfox2,Chd4,Nrip1,Irf2bp2,Irf2bp1	17/201
2_Member	GO Molecular Functions	GO:0003713	transcription coactivator activity	-12.4324	-9.58277	12914,13016,13017,13211,16825,17978,17979,20586,21411,21418,21848,23942,23989,59035,109331,216154,268903,328572	Crebbp,Ctbp1,Ctbp2,Dhx9,Ldb1,Ncoa2,Ncoa3,Smarca4,Tcf20,Tfap2a,Trim24,Mta2,Med24,Carm1,Rnf20,Med16,Nrip1,Ep300	18/267
2_Member	GO Molecular Functions	GO:0016922	nuclear receptor binding	-10.2764	-7.48481	11545,13017,17978,17979,20181,20586,20602,21848,23989,93760,216154,268903,328572	Parp1,Ctbp2,Ncoa2,Ncoa3,Rxra,Smarca4,Ncor2,Trim24,Med24,Arid1a,Med16,Nrip1,Ep300	13/155
3_Summary	GO Molecular Functions	GO:0008094	ATP-dependent activity, acting on DNA	-9.34354	-6.62306	13211,17215,17216,17217,17219,17220,20586,93760,93762,104721,107932,74549,13006,22201,24061,50995,56459,74355,107271	Dhx9,Mcm3,Mcm2,Mcm4,Mcm6,Mcm7,Smarca4,Arid1a,Smarca5,Ddx1,Chd4,Mau2,Smc3,Uba1,Smc1a,Uba2,Sae1,Smchd1,Yars1	19/-
3_Member	GO Molecular Functions	GO:0008094	ATP-dependent activity, acting on DNA	-9.34354	-6.62306	13211,17215,17216,17217,17219,17220,20586,93760,93762,104721,107932	Dhx9,Mcm3,Mcm2,Mcm4,Mcm6,Mcm7,Smarca4,Arid1a,Smarca5,Ddx1,Chd4	11/116
3_Member	GO Molecular Functions	GO:0017116	single-stranded DNA helicase activity	-8.06766	-5.45215	13211,17215,17216,17217,17219,17220	Dhx9,Mcm3,Mcm2,Mcm4,Mcm6,Mcm7	6/23
3_Member	GO Molecular Functions	GO:0004386	helicase activity	-7.06401	-4.55662	13211,17215,17216,17217,17219,17220,20586,93762,104721,107932	Dhx9,Mcm3,Mcm2,Mcm4,Mcm6,Mcm7,Smarca4,Smarca5,Ddx1,Chd4	10/150
3_Member	GO Molecular Functions	GO:0140097	catalytic activity, acting on DNA	-7.0472	-4.55662	13211,17215,17216,17217,17219,17220,20586,74549,93760,93762,104721,107932	Dhx9,Mcm3,Mcm2,Mcm4,Mcm6,Mcm7,Smarca4,Mau2,Arid1a,Smarca5,Ddx1,Chd4	12/237
3_Member	GO Molecular Functions	GO:0140657	ATP-dependent activity	-6.37211	-3.90787	13006,13211,17215,17216,17217,17219,17220,20586,22201,24061,50995,56459,74355,93760,93762,104721,107932	Smc3,Dhx9,Mcm3,Mcm2,Mcm4,Mcm6,Mcm7,Smarca4,Uba1,Smc1a,Uba2,Sae1,Smchd1,Arid1a,Smarca5,Ddx1,Chd4	17/573
3_Member	GO Molecular Functions	GO:0003678	DNA helicase activity	-5.64103	-3.22509	13211,17215,17216,17217,17219,17220	Dhx9,Mcm3,Mcm2,Mcm4,Mcm6,Mcm7	6/56
3_Member	GO Molecular Functions	GO:0043138	3'-5' DNA helicase activity	-3.78167	-1.69976	13211,17216,17219	Dhx9,Mcm2,Mcm6	3/16
3_Member	GO Molecular Functions	GO:0003697	single-stranded DNA binding	-3.66826	-1.62678	13211,17215,17216,17217,17219,17220	Dhx9,Mcm3,Mcm2,Mcm4,Mcm6,Mcm7	6/124
3_Member	GO Molecular Functions	GO:0140640	catalytic activity, acting on a nucleic acid	-3.65724	-1.6253	13211,17215,17216,17217,17219,17220,20586,74549,93760,93762,104721,107271,107932	Dhx9,Mcm3,Mcm2,Mcm4,Mcm6,Mcm7,Smarca4,Mau2,Arid1a,Smarca5,Ddx1,Yars1,Chd4	13/591
3_Member	GO Molecular Functions	GO:0016887	ATP hydrolysis activity	-3.49035	-1.49462	13006,13211,17215,17220,20586,24061,74355,93762,107932	Smc3,Dhx9,Mcm3,Mcm7,Smarca4,Smc1a,Smchd1,Smarca5,Chd4	9/314
4_Summary	GO Molecular Functions	GO:0001221	transcription coregulator binding	-9.31775	-6.62306	12394,12914,13016,13017,15191,16600,20181,20586,71702,107932,107951,328572	Runx1,Crebbp,Ctbp1,Ctbp2,Hdgf,Klf4,Rxra,Smarca4,Cdc5l,Chd4,Cdk9,Ep300	12/-
4_Member	GO Molecular Functions	GO:0001221	transcription coregulator binding	-9.31775	-6.62306	12394,12914,13016,13017,15191,16600,20181,20586,71702,107932,107951,328572	Runx1,Crebbp,Ctbp1,Ctbp2,Hdgf,Klf4,Rxra,Smarca4,Cdc5l,Chd4,Cdk9,Ep300	12/149
4_Member	GO Molecular Functions	GO:0001223	transcription coactivator binding	-4.46811	-2.22057	12394,12914,20181,107951,328572	Runx1,Crebbp,Rxra,Cdk9,Ep300	5/54
5_Summary	GO Molecular Functions	GO:0042393	histone binding	-7.78589	-5.20514	12419,17216,20586,20833,21372,21848,59035,67628,81004,93762,107932,109331,216161,243272	Cbx5,Mcm2,Smarca4,Ssrp1,Tbl1x,Trim24,Carm1,Anp32b,Tbl1xr1,Smarca5,Chd4,Rnf20,Sbno2,Sbno1	14/-
5_Member	GO Molecular Functions	GO:0042393	histone binding	-7.78589	-5.20514	12419,17216,20586,20833,21372,21848,59035,67628,81004,93762,107932,109331,216161,243272	Cbx5,Mcm2,Smarca4,Ssrp1,Tbl1x,Trim24,Carm1,Anp32b,Tbl1xr1,Smarca5,Chd4,Rnf20,Sbno2,Sbno1	14/295
6_Summary	GO Molecular Functions	GO:0002039	p53 binding	-7.2477	-4.69914	12914,19192,20586,21848,22061,109331,252870,328572,59035	Crebbp,Psme3,Smarca4,Trim24,Trp63,Rnf20,Usp7,Ep300,Carm1	9/-
6_Member	GO Molecular Functions	GO:0002039	p53 binding	-7.2477	-4.69914	12914,19192,20586,21848,22061,109331,252870,328572	Crebbp,Psme3,Smarca4,Trim24,Trp63,Rnf20,Usp7,Ep300	8/77
6_Member	GO Molecular Functions	GO:0070577	lysine-acetylated histone binding	-3.13669	-1.24133	20586,21848,59035	Smarca4,Trim24,Carm1	3/26
6_Member	GO Molecular Functions	GO:0140033	acetylation-dependent protein binding	-3.13669	-1.24133	20586,21848,59035	Smarca4,Trim24,Carm1	3/26
7_Summary	GO Molecular Functions	GO:1990841	promoter-specific chromatin binding	-5.92893	-3.48951	12394,13211,16600,22061,94093,98053,328572,11538,81004	Runx1,Dhx9,Klf4,Trp63,Trim33,Gtf2f1,Ep300,Adnp,Tbl1xr1	9/-
7_Member	GO Molecular Functions	GO:1990841	promoter-specific chromatin binding	-5.92893	-3.48951	12394,13211,16600,22061,94093,98053,328572	Runx1,Dhx9,Klf4,Trp63,Trim33,Gtf2f1,Ep300	7/79
7_Member	GO Molecular Functions	GO:0008013	beta-catenin binding	-2.33308	-0.567809	11538,16600,81004,328572	Adnp,Klf4,Tbl1xr1,Ep300	4/98
8_Summary	GO Molecular Functions	GO:0044388	small protein activating enzyme binding	-5.5058	-3.11214	22218,50995,56459,22201,107271,229363,270685	Sumo1,Uba2,Sae1,Uba1,Yars1,Gmps,Mthfd1l	7/-
8_Member	GO Molecular Functions	GO:0044388	small protein activating enzyme binding	-5.5058	-3.11214	22218,50995,56459	Sumo1,Uba2,Sae1	3/5
8_Member	GO Molecular Functions	GO:0008641	ubiquitin-like modifier activating enzyme activity	-4.30145	-2.09812	22201,50995,56459	Uba1,Uba2,Sae1	3/11
8_Member	GO Molecular Functions	GO:0016874	ligase activity	-3.02351	-1.14173	22201,50995,56459,107271,229363,270685	Uba1,Uba2,Sae1,Yars1,Gmps,Mthfd1l	6/164
8_Member	GO Molecular Functions	GO:0016877	ligase activity, forming carbon-sulfur bonds	-2.58731	-0.795705	22201,50995,56459	Uba1,Uba2,Sae1	3/40
9_Summary	GO Molecular Functions	GO:0042974	nuclear retinoic acid receptor binding	-5.47589	-3.10341	13017,17978,20181,20602,268903,328572,23989,216154,252973,11545,17979,59035	Ctbp2,Ncoa2,Rxra,Ncor2,Nrip1,Ep300,Med24,Med16,Grhl2,Parp1,Ncoa3,Carm1	12/-
9_Member	GO Molecular Functions	GO:0042974	nuclear retinoic acid receptor binding	-5.47589	-3.10341	13017,17978,20181,20602,268903	Ctbp2,Ncoa2,Rxra,Ncor2,Nrip1	5/34
9_Member	GO Molecular Functions	GO:0035259	nuclear glucocorticoid receptor binding	-5.02639	-2.74667	17978,20602,268903,328572	Ncoa2,Ncor2,Nrip1,Ep300	4/20
9_Member	GO Molecular Functions	GO:0046966	nuclear thyroid hormone receptor binding	-4.41896	-2.18667	17978,20181,23989,216154	Ncoa2,Rxra,Med24,Med16	4/28
9_Member	GO Molecular Functions	GO:0001161	intronic transcription regulatory region sequence-specific DNA binding	-3.86966	-1.77519	17978,20181,252973	Ncoa2,Rxra,Grhl2	3/15
9_Member	GO Molecular Functions	GO:0030331	nuclear estrogen receptor binding	-3.41864	-1.43823	11545,17978,17979,268903	Parp1,Ncoa2,Ncoa3,Nrip1	4/50
9_Member	GO Molecular Functions	GO:0046965	nuclear retinoid X receptor binding	-3.29691	-1.36626	17978,20602,268903	Ncoa2,Ncor2,Nrip1	3/23
9_Member	GO Molecular Functions	GO:0030374	nuclear receptor coactivator activity	-2.24048	-0.485305	17978,17979,59035	Ncoa2,Ncoa3,Carm1	3/53
10_Summary	GO Molecular Functions	GO:0070063	RNA polymerase binding	-5.42021	-3.06794	12455,13211,17979,54624,67628,75137,12914,98053	Ccnt1,Dhx9,Ncoa3,Paf1,Anp32b,Rprd2,Crebbp,Gtf2f1	8/-
10_Member	GO Molecular Functions	GO:0070063	RNA polymerase binding	-5.42021	-3.06794	12455,13211,17979,54624,67628,75137	Ccnt1,Dhx9,Ncoa3,Paf1,Anp32b,Rprd2	6/61
10_Member	GO Molecular Functions	GO:0001098	basal transcription machinery binding	-5.33743	-3.02295	12914,13211,17979,54624,75137,98053	Crebbp,Dhx9,Ncoa3,Paf1,Rprd2,Gtf2f1	6/63
10_Member	GO Molecular Functions	GO:0001099	basal RNA polymerase II transcription machinery binding	-5.33743	-3.02295	12914,13211,17979,54624,75137,98053	Crebbp,Dhx9,Ncoa3,Paf1,Rprd2,Gtf2f1	6/63
10_Member	GO Molecular Functions	GO:0000993	RNA polymerase II complex binding	-3.93113	-1.81622	13211,17979,54624,75137	Dhx9,Ncoa3,Paf1,Rprd2	4/37
10_Member	GO Molecular Functions	GO:0043175	RNA polymerase core enzyme binding	-3.75472	-1.69278	13211,17979,54624,75137	Dhx9,Ncoa3,Paf1,Rprd2	4/41
11_Summary	GO Molecular Functions	GO:0042826	histone deacetylase binding	-5.18511	-2.88836	11545,12419,16600,20602,22025,23942,107932,268903	Parp1,Cbx5,Klf4,Ncor2,Nr2c1,Mta2,Chd4,Nrip1	8/-
11_Member	GO Molecular Functions	GO:0042826	histone deacetylase binding	-5.18511	-2.88836	11545,12419,16600,20602,22025,23942,107932,268903	Parp1,Cbx5,Klf4,Ncor2,Nr2c1,Mta2,Chd4,Nrip1	8/143
12_Summary	GO Molecular Functions	GO:0016746	acyltransferase activity	-4.46846	-2.22057	12914,12974,17979,21848,23989,56469,66053,70208,74195,94093,97212,108155,109331,233900,272359,328572	Crebbp,Cs,Ncoa3,Trim24,Med24,Pias1,Ppil2,Med23,Elp3,Trim33,Hadha,Ogt,Rnf20,Rnf40,Irf2bp1,Ep300	16/-
12_Member	GO Molecular Functions	GO:0016746	acyltransferase activity	-4.46846	-2.22057	12914,12974,17979,21848,23989,56469,66053,70208,74195,94093,97212,108155,109331,233900,272359,328572	Crebbp,Cs,Ncoa3,Trim24,Med24,Pias1,Ppil2,Med23,Elp3,Trim33,Hadha,Ogt,Rnf20,Rnf40,Irf2bp1,Ep300	16/717
12_Member	GO Molecular Functions	GO:0061659	ubiquitin-like protein ligase activity	-3.03073	-1.14222	21848,23989,56469,66053,70208,94093,109331,233900,272359	Trim24,Med24,Pias1,Ppil2,Med23,Trim33,Rnf20,Rnf40,Irf2bp1	9/364
12_Member	GO Molecular Functions	GO:0061630	ubiquitin protein ligase activity	-2.56813	-0.787248	21848,23989,66053,70208,94093,109331,233900,272359	Trim24,Med24,Ppil2,Med23,Trim33,Rnf20,Rnf40,Irf2bp1	8/346
12_Member	GO Molecular Functions	GO:0019787	ubiquitin-like protein transferase activity	-2.35183	-0.581416	21848,23989,56469,66053,70208,94093,109331,233900,272359	Trim24,Med24,Pias1,Ppil2,Med23,Trim33,Rnf20,Rnf40,Irf2bp1	9/459
12_Member	GO Molecular Functions	GO:0016755	aminoacyltransferase activity	-2.25646	-0.496269	21848,23989,56469,66053,70208,94093,109331,233900,272359	Trim24,Med24,Pias1,Ppil2,Med23,Trim33,Rnf20,Rnf40,Irf2bp1	9/475
12_Member	GO Molecular Functions	GO:0004842	ubiquitin-protein transferase activity	-2.0015	-0.256195	21848,23989,66053,70208,94093,109331,233900,272359	Trim24,Med24,Ppil2,Med23,Trim33,Rnf20,Rnf40,Irf2bp1	8/432
13_Summary	GO Molecular Functions	GO:0005049	nuclear export signal receptor activity	-4.30145	-2.09812	72322,103573,110750	Xpo5,Xpo1,Cse1l	3/-
13_Member	GO Molecular Functions	GO:0005049	nuclear export signal receptor activity	-4.30145	-2.09812	72322,103573,110750	Xpo5,Xpo1,Cse1l	3/11
13_Member	GO Molecular Functions	GO:0140142	nucleocytoplasmic carrier activity	-2.9098	-1.06637	72322,103573,110750	Xpo5,Xpo1,Cse1l	3/31
14_Summary	GO Molecular Functions	GO:0101005	deubiquitinase activity	-4.18349	-1.99395	17847,56207,59025,68135,80886,252870,56436	Usp34,Uchl5,Usp14,Eif3h,Senp3,Usp7,Adrm1	7/-
14_Member	GO Molecular Functions	GO:0101005	deubiquitinase activity	-4.18349	-1.99395	17847,56207,59025,68135,80886,252870	Usp34,Uchl5,Usp14,Eif3h,Senp3,Usp7	6/100
14_Member	GO Molecular Functions	GO:0019783	ubiquitin-like protein peptidase activity	-3.86782	-1.77519	17847,56207,59025,68135,80886,252870	Usp34,Uchl5,Usp14,Eif3h,Senp3,Usp7	6/114
14_Member	GO Molecular Functions	GO:0070628	proteasome binding	-3.41692	-1.43823	56207,56436,59025	Uchl5,Adrm1,Usp14	3/21
14_Member	GO Molecular Functions	GO:0004843	cysteine-type deubiquitinase activity	-3.34524	-1.39091	17847,56207,59025,80886,252870	Usp34,Uchl5,Usp14,Senp3,Usp7	5/93
14_Member	GO Molecular Functions	GO:0008234	cysteine-type peptidase activity	-2.14361	-0.393402	17847,56207,59025,80886,252870	Usp34,Uchl5,Usp14,Senp3,Usp7	5/175
15_Summary	GO Molecular Functions	GO:0016407	acetyltransferase activity	-4.1118	-1.93562	12914,17979,23989,74195,108155,328572,23942,59035,109331,11545,22061,97212,20586,101706,12224,94093	Crebbp,Ncoa3,Med24,Elp3,Ogt,Ep300,Mta2,Carm1,Rnf20,Parp1,Trp63,Hadha,Smarca4,Numa1,Klf5,Trim33	16/-
15_Member	GO Molecular Functions	GO:0016407	acetyltransferase activity	-4.1118	-1.93562	12914,17979,23989,74195,108155,328572	Crebbp,Ncoa3,Med24,Elp3,Ogt,Ep300	6/103
15_Member	GO Molecular Functions	GO:0008080	N-acetyltransferase activity	-3.754	-1.69278	12914,17979,23989,108155,328572	Crebbp,Ncoa3,Med24,Ogt,Ep300	5/76
15_Member	GO Molecular Functions	GO:0004402	histone acetyltransferase activity	-3.67346	-1.62678	12914,17979,23989,328572	Crebbp,Ncoa3,Med24,Ep300	4/43
15_Member	GO Molecular Functions	GO:0061733	peptide-lysine-N-acetyltransferase activity	-3.55904	-1.53645	12914,17979,23989,328572	Crebbp,Ncoa3,Med24,Ep300	4/46
15_Member	GO Molecular Functions	GO:0042975	peroxisome proliferator activated receptor binding	-3.35543	-1.39091	12914,17979,328572	Crebbp,Ncoa3,Ep300	3/22
15_Member	GO Molecular Functions	GO:0034212	peptide N-acetyltransferase activity	-3.35301	-1.39091	12914,17979,23989,328572	Crebbp,Ncoa3,Med24,Ep300	4/52
15_Member	GO Molecular Functions	GO:0140993	histone modifying activity	-3.31809	-1.37927	12914,17979,23942,23989,59035,109331,328572	Crebbp,Ncoa3,Mta2,Med24,Carm1,Rnf20,Ep300	7/201
15_Member	GO Molecular Functions	GO:0016410	N-acyltransferase activity	-3.2009	-1.28436	12914,17979,23989,108155,328572	Crebbp,Ncoa3,Med24,Ogt,Ep300	5/100
15_Member	GO Molecular Functions	GO:0003684	damaged DNA binding	-2.98479	-1.12895	11545,12914,22061,328572	Parp1,Crebbp,Trp63,Ep300	4/65
15_Member	GO Molecular Functions	GO:0016747	acyltransferase activity, transferring groups other than amino-acyl groups	-2.94114	-1.09155	12914,17979,23989,74195,97212,108155,328572	Crebbp,Ncoa3,Med24,Elp3,Hadha,Ogt,Ep300	7/233
15_Member	GO Molecular Functions	GO:0050681	nuclear androgen receptor binding	-2.83	-0.998634	17979,20586,328572	Ncoa3,Smarca4,Ep300	3/33
15_Member	GO Molecular Functions	GO:0097718	disordered domain specific binding	-2.71969	-0.905814	12914,17979,101706	Crebbp,Ncoa3,Numa1	3/36
15_Member	GO Molecular Functions	GO:0043425	bHLH transcription factor binding	-2.68514	-0.876937	12224,12914,328572	Klf5,Crebbp,Ep300	3/37
15_Member	GO Molecular Functions	GO:0046332	SMAD binding	-2.57347	-0.787262	11545,12914,94093,328572	Parp1,Crebbp,Trim33,Ep300	4/84
16_Summary	GO Molecular Functions	GO:0140658	ATP-dependent chromatin remodeler activity	-4.07776	-1.91454	20586,93760,93762,107932,11545,20833,239985	Smarca4,Arid1a,Smarca5,Chd4,Parp1,Ssrp1,Arid1b	7/-
16_Member	GO Molecular Functions	GO:0140658	ATP-dependent chromatin remodeler activity	-4.07776	-1.91454	20586,93760,93762,107932	Smarca4,Arid1a,Smarca5,Chd4	4/34
16_Member	GO Molecular Functions	GO:0031491	nucleosome binding	-3.50247	-1.49797	11545,20833,93760,93762,239985	Parp1,Ssrp1,Arid1a,Smarca5,Arid1b	5/86
17_Summary	GO Molecular Functions	GO:0001216	DNA-binding transcription activator activity	-4.05112	-1.90719	12173,12224,12394,14886,16477,16600,17979,21418,22061,26379,71702,195733,252973	Bnc1,Klf5,Runx1,Gtf2i,Junb,Klf4,Ncoa3,Tfap2a,Trp63,Esrra,Cdc5l,Grhl1,Grhl2	13/-
17_Member	GO Molecular Functions	GO:0001216	DNA-binding transcription activator activity	-4.05112	-1.90719	12173,12224,12394,14886,16477,16600,17979,21418,22061,26379,71702,195733,252973	Bnc1,Klf5,Runx1,Gtf2i,Junb,Klf4,Ncoa3,Tfap2a,Trp63,Esrra,Cdc5l,Grhl1,Grhl2	13/539
17_Member	GO Molecular Functions	GO:0001228	DNA-binding transcription activator activity, RNA polymerase II-specific	-3.51112	-1.49797	12224,12394,14886,16477,16600,17979,21418,22061,26379,71702,195733,252973	Klf5,Runx1,Gtf2i,Junb,Klf4,Ncoa3,Tfap2a,Trp63,Esrra,Cdc5l,Grhl1,Grhl2	12/532
18_Summary	GO Molecular Functions	GO:0001222	transcription corepressor binding	-4.04558	-1.90719	12394,13016,13017,15191,71702,11545,97212	Runx1,Ctbp1,Ctbp2,Hdgf,Cdc5l,Parp1,Hadha	7/-
18_Member	GO Molecular Functions	GO:0001222	transcription corepressor binding	-4.04558	-1.90719	12394,13016,13017,15191,71702	Runx1,Ctbp1,Ctbp2,Hdgf,Cdc5l	5/66
18_Member	GO Molecular Functions	GO:0051287	NAD binding	-2.98479	-1.12895	11545,13016,13017,97212	Parp1,Ctbp1,Ctbp2,Hadha	4/65
19_Summary	GO Molecular Functions	GO:0003729	mRNA binding	-3.97658	-1.85009	13046,13211,16201,56878,72322,72692,93686,100336,109331,228410,233900,104721	Celf1,Dhx9,Ilf3,Rbms1,Xpo5,Hnrnpll,Rbfox2,Ppp1r8,Rnf20,Cstf3,Rnf40,Ddx1	12/-
19_Member	GO Molecular Functions	GO:0003729	mRNA binding	-3.97658	-1.85009	13046,13211,16201,56878,72322,72692,93686,100336,109331,228410,233900	Celf1,Dhx9,Ilf3,Rbms1,Xpo5,Hnrnpll,Rbfox2,Ppp1r8,Rnf20,Cstf3,Rnf40	11/402
19_Member	GO Molecular Functions	GO:0003727	single-stranded RNA binding	-3.18122	-1.27186	13211,16201,56878,93686,104721	Dhx9,Ilf3,Rbms1,Rbfox2,Ddx1	5/101
19_Member	GO Molecular Functions	GO:0003730	mRNA 3'-UTR binding	-2.84493	-1.00757	13046,16201,56878,109331,233900	Celf1,Ilf3,Rbms1,Rnf20,Rnf40	5/120
20_Summary	GO Molecular Functions	GO:0004879	nuclear receptor activity	-3.32123	-1.37927	11819,20181,22025,26379,14187,11545,12914,21399,21848,56469,94093,229542,328572	Nr2f2,Rxra,Nr2c1,Esrra,Akr1b8,Parp1,Crebbp,Tcea1,Trim24,Pias1,Trim33,Gatad2b,Ep300	13/-
20_Member	GO Molecular Functions	GO:0004879	nuclear receptor activity	-3.32123	-1.37927	11819,20181,22025,26379	Nr2f2,Rxra,Nr2c1,Esrra	4/53
20_Member	GO Molecular Functions	GO:0098531	ligand-activated transcription factor activity	-3.2901	-1.36626	11819,20181,22025,26379	Nr2f2,Rxra,Nr2c1,Esrra	4/54
20_Member	GO Molecular Functions	GO:0005501	retinoid binding	-2.75531	-0.92985	11819,14187,20181	Nr2f2,Akr1b8,Rxra	3/35
20_Member	GO Molecular Functions	GO:0019840	isoprenoid binding	-2.65159	-0.848995	11819,14187,20181	Nr2f2,Akr1b8,Rxra	3/38
20_Member	GO Molecular Functions	GO:0008270	zinc ion binding	-2.42323	-0.647615	11545,11819,12914,20181,21399,21848,22025,26379,56469,94093,229542,328572	Parp1,Nr2f2,Crebbp,Rxra,Tcea1,Trim24,Nr2c1,Esrra,Pias1,Trim33,Gatad2b,Ep300	12/714
