# Supplementary material for: Glucocorticoid receptor controls atopic dermatitis inflammation via functional interactions with P63 and autocrine signaling in epidermal keratinocytes
Source: Cell Death Dis. 2024 Jul 28;15(7):535. doi: 10.1038/s41419-024-06926-w (PMC11284228; doi:10.1038/s41419-024-06926-w)
Supplement: Supplementary file 4 — Table S3 [file 41419_2024_6926_MOESM4_ESM.xlsx]

## Sheet: Media - SD
Protein	CO V	CO IL-4/IL-13	GRKD V	GRKD IL-4/IL-13		CO V vs GRKD V	CO IL-4/IL-13 vs GRKD IL-4/IL-13
IP-10/CXCL10	2631,60 ± 140,43	14980,94 ± 179,16	21737,98 ± 10814,32	46913,22 ± 6253,58		**	****
IL-16	236,52 ± 17,34	740,97 ± 115,07	1047,83 ± 40,36	4524,53 ± 553,34		**	****
I-TAC/CXCL11	541,07 ± 249,31	699,8 ± 277,44	2036,48 ± 729,31	4511,92 ± 284,45		*	****
ICAM-1	510,88 ± 167,01	291,84 ± 72,70	3215,28 ± 1661,95	3485,88 ± 301,09		*	**
CD30	1296,51 ± 352,30	798,37 ± 490,84	6393,77 ± 1157,61	3999,63 ± 847,75		***	**
IL-8/CXCL8	6692,41 ± 1920,37	24103,36 ± 4924,45	22474,05 ± 6314,61	45500,53 ± 91		*	**
IL-34	193,89 ± 28,14	-67,31 ± 533,88	490,2 ± 35,76	940,51 ± 270,18		p-value= 0,52	**
MCP-1/CCL2	966,58 ± 85,15	1814,52 ± 783,10	1085,03 ± 57,89	14358,05 ± 897,39		p-value= 0,99	****
IL-24	623,79 ± 37,90	2092,09 ± 737,11	1478,35 ± 384,47	8044,02 ± 730,95		p-value= 0,18	****
IL-1beta	365,07 ± 58,03	113,18 ± 226,69	518,97 ± 170,39	880,33 ± 387,60		p-value= 0,82	**
Adiponectin	1092,35 ± 975,70	1632,87 ± 1650,54	5806,39 ± 1828,97	1234,23 ± 805,32		*	p-value= 0,98
IL-18 BPa	404,23 ± 158,10	256,16 ± 84,70	1064,2 ± 409,36	1218,88 ± 251,46		*	***
Leptin	772,22 ± 288,22	371,24 ± 88,16	1224,53 ± 29,18	1326,05 ± 63,74		*	***
Kallikrein 3/KLK3	3306,46 ± 656	5337,56 ± 39,92	7326,02 ± 1589,07	7622,9 ± 3059,15		*	p-value= 0,40
IL-6	668,51 ± 45,03	205,31 ± 541,61	1019,63 ± 422,82	1791,05 ± 636,40		p-value= 0,72	**
CD14	1345,15 ± 514,14	1340,69 ± 1270,18	5465,67 ± 2291,47	4194,92 ± 1265,66		**	p-value= 0,08
IL-22	432,69 ± 32,26	565,15 ± 68,42	857,04 ± 71,58	927,29 ± 298,14		*	*
MIP-3alpha/CCL20	425,51 ± 118,89	897,61 ± 356,22	955,23 ± 167,39	3662,7 ± 420,44		p-value= 0,10	****
GRO-alpha/CXCL1	7930,19 ± 1949,47	16193,77 ± 617,11	18627,38 ± 6641,73	30247,84 ± 617,37		*	**
IL-3	283,57 ± 151,50	161,09 ± 41,50	654,51 ± 143,47	671,37 ± 174,60		*	**
IL-1ra	1328,6 ± 433,04	997,53 ± 53,79	2627,73 ± 845,55	3702,71 ± 459,98		*	****
RANTES/CCL5	824,95 ± 90,19	2519,05 ± 1177,33	1336,23 ± 156,87	1454,74 ± 290,27		p-value= 0,65	p-value= 0,12
IL-4	855,84 ± 276,01	-	1566,52 ± 445,57	-		*	-
MIF	8734,87 ± 1539,50	10339,85 ± 1324,53	22326,66 ± 6799,67	26812,63 ± 869,09		**	**
ST2	379,49 ± 234,40	325,83 ± 148,71	634,23 ± 417,19	992,89 ± 205,15		p-value= 0,56	*
GM-CSF/CSF2	7334,76 ± 303,60	8529 ± 1275,92	21729,76 ± 10479,94	31135 ± 8449,35		*	**
Growth Hormone/GH1	577,24 ± 231,98	359,39 ± 167,38	1086,01 ± 272,80	681,36 ± 131,16		*	p-value= 0,32
FGF basic/FGF	406,85 ± 136,45	657,44 ± 156,70	823,23 ± 80,17	800,29 ± 367,63		*	p-value= 0,78
IL-23	414,85 ± 71,44	304,79 ± 62,91	648,13 ± 124,55	585,47 ± 194,78		p-value= 0,09	*
EMMPRIN/BSG	13471,29 ± 4410,50	15786,80 ± 1133,19	32569,82 ± 9000,87	34950,07 ± 5703,50		*	*
* p-value < 0,05
** p-value < 0,01
*** p-value < 0,001
**** p-value < 0,0001
