# Supplementary material for: Glucocorticoid receptor controls atopic dermatitis inflammation via functional interactions with P63 and autocrine signaling in epidermal keratinocytes
Source: Cell Death Dis. 2024 Jul 28;15(7):535. doi: 10.1038/s41419-024-06926-w (PMC11284228; doi:10.1038/s41419-024-06926-w)
Supplement: Supplementary file 5 — Table S4 [file 41419_2024_6926_MOESM5_ESM.xlsx]

## Sheet: Antibodies
Primary Antibodies
Specificity	Manufacturer	Manufacturer location	Species	Product code	Immunoblot	IHC	IF	IP	ChIP	RIME
Actin	Merck	Darmstadt, Germany	Rabbit	A2066	1:4000
FKBP51	Santa Cruz Biotechnology	Heidelberg, Germany	Rabbit (H-100)	sc-13983	1:1000		1:100
GR	Cell Signaling Technology	Leiden, The Netherlands	Rabbit (D6H2L)	#12041		1:100	1:200		10mL
GR	Santa Cruz Biotechnology	Heidelberg, Germany	Mouse (G-5)	sc-393232	1:2000				3mg
GR	Santa Cruz Biotechnology	Heidelberg, Germany	Rabbit	sc-1004				3mg		6mg
IL33	Proteintech	Manchester, UK	Rabbit	12372-1	1:1000
IL6	Abcam	Cambridge, UK	Rabbit	Ab6672	1:1000
Involucrin	Santa Cruz Biotechnology	Heidelberg, Germany	Mouse (SY5)	sc-21748			1:1000
Ki67	Cell Signaling Technology	Leiden, The Netherlands	Rabbit	#12202			1:150
KLF4	Santa Cruz Biotechnology	Heidelberg, Germany	Rabbit	sc-20691		1:200
Loricrin	Biolegend	Amsterdam, The Netherlands	Rabbit	905101			1:2000
P38	Santa Cruz Biotechnology	Heidelberg, Germany	Rabbit (C-20)	sc-535	1:1000
P63	Proteintech	Manchester, UK	Rabbit	12143-1-AP					4mg
P63	Santa Cruz Biotechnology	Heidelberg, Germany	Mouse (4A4)	sc-8431	1:1000	1:50	1:100
p-GR Ser226	Merck	Darmstadt, Germany	Rabbit	ABS994	1:1000
p-P38 Thr180/Tyr182	Cell Signaling Technology	Leiden, The Netherlands	Rabbit (12F8)	#4631	1:1000
S100A9	Proteintech	Manchester, UK	Rabbit	26992-1	1:5000
Tubulin	Merck	Darmstadt, Germany	Mouse	T6199	1:4000
Secondary Antibodies
Specificity	Conjugation		Manufacturer	Product code	Dilution
Rabbit	HRP	Freiburg im Breisgau, Germany	Cytiva Lifescience	NA934	1:4000
Mouse	HRP	Freiburg im Breisgau, Germany	Cytiva Lifescience	NXA931	1:4000
Rabbit	Alexa FluorTM 555	Glasgow, UK	Invitrogen	A-31572			1:1000
Mouse	Alexa FluorTM 488	Glasgow, UK	Invitrogen	A-31570			1:1000
Rabbit	Biotin-SP	Cambridge, UK	Jackson ImmunoResearch	711-065-152		1:2000
Mouse	Biotin-SP	Cambridge, UK	Jackson ImmunoResearch	715-065-150		1:2000

## Sheet: Primers
RT-QPCR primers
Gene ID	Description	NCBI REF	Forward	Reverse
CXCL8	C-X-C motif chemokine ligand 8	NM_000584.4	CTCTCTTGGCAGCCTTCCTGATTTC	GGGGTGGAAAGGTTTGGAGTATGTC
IL33	Interleukin 33	NM_033439.4	AATCAGGTGACGGTGTTG	ACACTCCAGGATCAGTCTTG
IL6	Interleukin 6	NM_000600.4	GGTACATCCTCGACGGCATCT	GTGCCTCTTTGCTGCTTTCAC
RPLP0	Ribosomal protein lateral stalk subunit P0	NM_001002.3	AGATGCAGCAGATCCGCAT	GTTCTTGCCCATCAGCACC
S100A9	S100 calcium binding protein A9	NM_002965.3	GCTGGAACGCAACATAGAG	GGTCCTCCATGATGTGTTC
DNP63	Tumor protein p63 (delta N isoform)	NM_001329149.2	GGAAAACAATGCCCAGACTC	TGTTATAGGGACTGGTGGAC
TSC22D3	TSC22 domain family member 3 transcript variant 2 (GILZ)	NM_004089.4	CGGTCTACCAGCTGCACAATTT	ACATCCCCTCCAAGCAGAGA
ChIP-QPCR primers
Gene name	Description	Coordinates Hg19	Forward	Reverse
CXCL8	C-X-C motif chemokine ligand 8	chr4:74570364-74570545	CTTTCGCACATGCACTGAGTC	CATGTCGGCTCCTCTTAGTCG
IL33	Interleukin 33	chr9:6226944-6227061	TGTATTTGCCTTGGGGCACT	GTCAGCCCCTACATGGCTTT
IL6	Interleukin 6	chr7:22707578-22707791	CACCCTCAGCAACCTTGGAT	TCAAGCTAATCCATTCAGACATGC
TP63	Tumor protein p63	chr3:189551917-189552027	GACTACCGTGGAGAGCTCAG	GCAGGTCTGATCAGGTTAGGC
